# Supplementary material for: 1-Methyl­piperazine-1,4-diium tetra­chloridozincate hemihydrate
Source: Acta Crystallogr Sect E Struct Rep Online. 2011 Oct 29;67(Pt 11):m1605. doi: 10.1107/S1600536811043236 (PMC3247527; doi:10.1107/S1600536811043236)
Supplement: Supplementary file 1 [file e-67-m1605-sup1.cif]

##############################################################################
#                                                                            #
# This CIF contains the data in a paper accepted for publication in          #
# Acta Crystallographica Section E. It conforms to the requirements of       #
# Notes for Authors for Acta Crystallographica Section E, and has been       #
# peer reviewed under the auspices of the IUCr Commission on Journals.       #
#                                                                            #
# Full details of the Crystallographic Information File format               #
# are given in the paper "The Crystallographic Information File (CIF):       #
# a New Standard Archive File for Crystallography" by S. R. Hall, F. H.      #
# Allen and I. D. Brown [Acta Cryst. (1991), A47, 655-685].                  #
#                                                                            #
# The current version of the core CIF dictionary is obtainable from          #
# ftp://ftp.iucr.org/pub/cif_core.dic.                                       #
#                                                                            #
# Software is freely available for graphical display of the structure(s)     #
# in this CIF. For information consult the CIF software page                 #
# http://www.iucr.org/resources/cif/software.                                #
#                                                                            #
# This file may be used for bona fide research purposes within the           #
# scientific community so long as proper attribution is given to the journal # 
# article from which it was obtained.                                        #
#                                                                            #
##############################################################################
data_global
_audit_creation_method     SHELXL
_journal_date_recd_electronic     2011-09-09
_journal_date_accepted     2011-10-18
_journal_name_full     'Acta Crystallographica, Section E'
_journal_year     2011
_journal_volume     67
_journal_issue     11
_journal_page_first     m1605
_journal_page_last     m1605
_journal_paper_category     QM
_journal_coeditor_code     ZQ2122
_publ_contact_author_name     'Professor Na\"ili, Houcine'
_publ_contact_author_address
;
Laboratoire de l\'Etat Solide, D\'epartement de Chimie
Facult\'e des Sciences de Sfax, Universit\'e de SFax,
BP 1171, 3000 Sfax, Tunisia.
;
_publ_contact_author_email     'houcine_naili@yahoo.com'
_publ_contact_author_fax     '00 216 74 27 44 37'
_publ_contact_author_phone     '00 216 98 66 00 26'
_publ_section_title
;
1-Methylpiperazine-1,4-diium tetrachloridozincate hemihydrate
;
loop_
    _publ_author_name
    _publ_author_address
    'Walha, Sondra'
;
Laboratoire de l'Etat Solide
D\'epartement de Chimie
Facult\'e des Sciences de Sfax
BP 1171
3000 Sfax
Tunisia
;
    'Na\"ili, Houcine'
;
Laboratoire de l'Etat Solide
D\'epartement de Chimie
Facult\'e des Sciences de Sfax
BP 1171
3000 Sfax
Tunisia
;
    'Yahyaoui, Samia'
;
Laboratoire de l'Etat Solide
D\'epartement de Chimie
Facult\'e des Sciences de Sfax
BP 1171
3000 Sfax
Tunisia
;
    'Mhiri, Tahar'
;
Laboratoire de l'Etat Solide
D\'epartement de Chimie
Facult\'e des Sciences de Sfax
BP 1171
3000 Sfax
Tunisia
;
data_I
_audit_creation_method     SHELXL-97
_chemical_name_systematic
;
1-Methylpiperazine-1,4-diium tetrachloridozincate hemihydrate
;
_chemical_name_common     ?
_chemical_formula_moiety     'C5 H14 N2 2+, Cl4 Zn 2-, 0.5(H2 O)'
_chemical_formula_sum     'C5 H15 Cl4 N2 O0.5 Zn1'
_chemical_formula_iupac     '(C5 H14 N2) [Zn Cl4], 0.5H2 O'
_chemical_formula_weight     318.36
_chemical_melting_point     ?
_symmetry_cell_setting     monoclinic
_symmetry_space_group_name_H-M     'C 2/c'
_symmetry_space_group_name_Hall     '-C 2yc'
loop_
    _symmetry_equiv_pos_as_xyz
    'x, y, z'
    '-x, y, -z+1/2'
    'x+1/2, y+1/2, z'
    '-x+1/2, y+1/2, -z+1/2'
    '-x, -y, -z'
    'x, -y, z-1/2'
    '-x+1/2, -y+1/2, -z'
    'x+1/2, -y+1/2, z-1/2'
_cell_length_a     14.3210(5)
_cell_length_b     12.7590(5)
_cell_length_c     13.7970(3)
_cell_angle_alpha     90.00
_cell_angle_beta     102.821(3)
_cell_angle_gamma     90.00
_cell_volume     2458.16(14)
_cell_formula_units_Z     8
_cell_measurement_reflns_used     ?
_cell_measurement_theta_min     3.5
_cell_measurement_theta_max     32.0
_cell_measurement_temperature     293(2)
_exptl_crystal_description     plate-shaped
_exptl_crystal_colour     colourless
_exptl_crystal_size_max     0.467
_exptl_crystal_size_mid     0.113
_exptl_crystal_size_min     0.026
_exptl_crystal_density_diffrn     1.720
_exptl_crystal_density_meas     ?
_exptl_crystal_density_method     'not measured'
_exptl_crystal_F_000     1288
_exptl_absorpt_coefficient_mu     2.830
_exptl_absorpt_correction_type     analytical
_exptl_absorpt_process_details     '(de Meulenaer & Tompa, 1965)'
_exptl_absorpt_correction_T_min     0.3930
_exptl_absorpt_correction_T_max     0.6610
_exptl_special_details
;
;
_diffrn_ambient_temperature     293(2)
_diffrn_radiation_type     MoK\a
_diffrn_radiation_wavelength     0.71073
_diffrn_radiation_source     'fine-focus sealed tube'
_diffrn_radiation_monochromator     graphite
_diffrn_measurement_device_type     'Nonius KappaCCD'
_diffrn_measurement_method     'CCD rotation images, thick slices'
_diffrn_detector_area_resol_mean     9
_diffrn_reflns_number     4237
_diffrn_reflns_av_R_equivalents     0.0000
_diffrn_reflns_av_sigmaI/netI     0.0391
_diffrn_reflns_theta_min     3.45
_diffrn_reflns_theta_max     32.00
_diffrn_reflns_theta_full     32.00
_diffrn_measured_fraction_theta_max     0.990
_diffrn_measured_fraction_theta_full     0.990
_diffrn_reflns_limit_h_min     -21
_diffrn_reflns_limit_h_max     20
_diffrn_reflns_limit_k_min     0
_diffrn_reflns_limit_k_max     19
_diffrn_reflns_limit_l_min     0
_diffrn_reflns_limit_l_max     20
_diffrn_standards_number     27355
_diffrn_standards_interval_count     ?
_diffrn_standards_interval_time     ?
_diffrn_standards_decay_%     ?
_refine_special_details
;
Refinement of <i>F</i>^2^ against ALL reflections. The weighted <i>R</i>-factor
<i>wR</i> and goodness of fit <i>S</i> are based on <i>F</i>^2^, conventional
<i>R</i>-factors <i>R</i> are based on <i>F</i>, with <i>F</i> set to zero for
negative <i>F</i>^2^. The threshold expression of <i>F</i>^2^ >
\s(<i>F</i>^2^) is used only for calculating <i>R</i>-factors(gt) <i>etc</i>.
and is not relevant to the choice of reflections for refinement.
<i>R</i>-factors based on <i>F</i>^2^ are statistically about twice as large
as those based on <i>F</i>, and <i>R</i>- factors based on ALL data will be
even larger.
;
_reflns_number_total     4237
_reflns_number_gt     2996
_reflns_threshold_expression     I>2sigma(I)
_refine_ls_structure_factor_coef     Fsqd
_refine_ls_matrix_type     full
_refine_ls_R_factor_all     0.0844
_refine_ls_R_factor_gt     0.0503
_refine_ls_wR_factor_gt     0.0691
_refine_ls_wR_factor_ref     0.0798
_refine_ls_goodness_of_fit_ref     1.237
_refine_ls_restrained_S_all     1.237
_refine_ls_number_reflns     4237
_refine_ls_number_parameters     115
_refine_ls_number_restraints     0
_refine_ls_hydrogen_treatment     constr
_refine_ls_weighting_scheme     calc
_refine_ls_weighting_details
         'calc w=1/[\s^2^(Fo^2^)+(0.0157P)^2^+3.8346P] where P=(Fo^2^+2Fc^2^)/3'
_atom_sites_solution_hydrogens     geom
_atom_sites_solution_primary     direct
_atom_sites_solution_secondary     difmap
_refine_ls_shift/su_max     0.000
_refine_ls_shift/su_mean     0.000
_refine_diff_density_max     0.492
_refine_diff_density_min     -0.676
_refine_ls_extinction_method     'SHELXL97 (Sheldrick, 2008)'
_refine_ls_extinction_coef     0.0000
loop_
    _atom_type_symbol
    _atom_type_description
    _atom_type_scat_dispersion_real
    _atom_type_scat_dispersion_imag
    _atom_type_scat_source
    'C' 'C' 0.0033 0.0016
                         'International Tables Vol C Tables 4.2.6.8 and 6.1.1.4'
    'H' 'H' 0.0000 0.0000
                         'International Tables Vol C Tables 4.2.6.8 and 6.1.1.4'
    'N' 'N' 0.0061 0.0033
                         'International Tables Vol C Tables 4.2.6.8 and 6.1.1.4'
    'O' 'O' 0.0106 0.0060
                         'International Tables Vol C Tables 4.2.6.8 and 6.1.1.4'
    'Zn' 'Zn' 0.2839 1.4301
                         'International Tables Vol C Tables 4.2.6.8 and 6.1.1.4'
    'Cl' 'Cl' 0.1484 0.1585
                         'International Tables Vol C Tables 4.2.6.8 and 6.1.1.4'
_computing_data_collection     'COLLECT (Nonius, 1998)'
_computing_cell_refinement     'SCALEPACK (Otwinowski & Minor, 1997)'
_computing_data_reduction     'DENZO and SCALEPACK (Otwinowski & Minor, 1997)'
_computing_structure_solution     'SHELXS97 (Sheldrick, 2008)'
_computing_structure_refinement     'SHELXL97 (Sheldrick, 2008)'
_computing_molecular_graphics     'DIAMOND (Brandenburg, 2006)'
_computing_publication_material     'WinGX (Farrugia, 1999)'
loop_
    _atom_site_type_symbol
    _atom_site_label
    _atom_site_fract_x
    _atom_site_fract_y
    _atom_site_fract_z
    _atom_site_U_iso_or_equiv
    _atom_site_adp_type
    _atom_site_calc_flag
    _atom_site_refinement_flags
    _atom_site_occupancy
    _atom_site_symmetry_multiplicity
    _atom_site_disorder_assembly
    _atom_site_disorder_group
    Zn Zn 0.01435(2) 0.25139(2) 0.52565(2) 0.02734(8) Uani d . 1 1 . .
    Cl Cl1 -0.08951(5) 0.20675(6) 0.61886(5) 0.04259(18) Uani d . 1 1 . .
    Cl Cl3 0.14474(5) 0.34080(6) 0.61526(5) 0.03835(16) Uani d . 1 1 . .
    Cl Cl2 -0.05717(5) 0.35910(7) 0.40099(6) 0.0468(2) Uani d . 1 1 . .
    Cl Cl4 0.07327(5) 0.11031(6) 0.45991(5) 0.04292(19) Uani d . 1 1 . .
    N N2 0.14425(16) 0.5183(2) 0.90999(19) 0.0396(6) Uani d . 1 1 . .
    H H3 0.1119 0.5425 0.9598 0.048 Uiso d R 1 1 . .
    H H2 0.0992 0.4842 0.8576 0.048 Uiso d R 1 1 . .
    N N1 0.31874(14) 0.49919(18) 0.83935(15) 0.0288(5) Uani d . 1 1 . .
    H H1 0.3598 0.5316 0.8904 0.035 Uiso calc R 1 1 . .
    C C1 0.27548(19) 0.4078(2) 0.8808(2) 0.0326(6) Uani d . 1 1 . .
    H H1A 0.3258 0.3607 0.9112 0.039 Uiso d R 1 1 . .
    H H1B 0.2325 0.3726 0.8274 0.039 Uiso d R 1 1 . .
    C C2 0.2207(2) 0.4431(2) 0.9561(2) 0.0360(6) Uani d . 1 1 . .
    H H2A 0.1925 0.3832 0.9804 0.043 Uiso d R 1 1 . .
    H H2B 0.2644 0.4764 1.0101 0.043 Uiso d R 1 1 . .
    C C3 0.1851(2) 0.6107(2) 0.8677(2) 0.0424(7) Uani d . 1 1 . .
    H H3B 0.2258 0.6492 0.9203 0.051 Uiso d R 1 1 . .
    H H3A 0.1339 0.6550 0.8341 0.051 Uiso d R 1 1 . .
    C C4 0.2429(2) 0.5757(2) 0.7943(2) 0.0344(6) Uani d . 1 1 . .
    H H4A 0.2004 0.5427 0.7391 0.041 Uiso d R 1 1 . .
    H H4B 0.2719 0.6359 0.7714 0.041 Uiso d R 1 1 . .
    C C5 0.3743(2) 0.4655(3) 0.7650(2) 0.0464(8) Uani d . 1 1 . .
    H H5A 0.3369 0.4268 0.7103 0.056 Uiso d R 1 1 . .
    H H5B 0.4265 0.4215 0.7970 0.056 Uiso d R 1 1 . .
    H H5C 0.3991 0.5263 0.7382 0.056 Uiso d R 1 1 . .
    O O 0.0000 0.4275(2) 0.7500 0.0420(7) Uani d S 1 2 . .
    H HW1 0.0338 0.3954 0.7050 0.050 Uiso d R 1 1 . .
loop_
    _atom_site_aniso_label
    _atom_site_aniso_U_11
    _atom_site_aniso_U_22
    _atom_site_aniso_U_33
    _atom_site_aniso_U_12
    _atom_site_aniso_U_13
    _atom_site_aniso_U_23
    Zn 0.02624(14) 0.02913(16) 0.02555(15) 0.00289(13) 0.00340(10) 0.00195(13)
    Cl1 0.0478(4) 0.0476(4) 0.0363(4) -0.0085(3) 0.0176(3) 0.0033(3)
    Cl3 0.0348(3) 0.0437(4) 0.0338(4) -0.0077(3) 0.0017(3) -0.0049(3)
    Cl2 0.0306(3) 0.0632(5) 0.0451(4) 0.0098(3) 0.0053(3) 0.0291(4)
    Cl4 0.0473(4) 0.0451(4) 0.0321(4) 0.0176(3) -0.0002(3) -0.0089(3)
    N2 0.0286(12) 0.0513(16) 0.0420(14) -0.0053(11) 0.0141(10) -0.0153(12)
    N1 0.0209(10) 0.0452(14) 0.0197(10) -0.0038(9) 0.0030(8) 0.0009(9)
    C1 0.0307(13) 0.0359(15) 0.0315(14) 0.0033(11) 0.0074(11) 0.0070(11)
    C2 0.0350(14) 0.0465(18) 0.0285(14) -0.0083(13) 0.0117(11) 0.0023(12)
    C3 0.0401(16) 0.0379(17) 0.0486(18) 0.0067(13) 0.0088(13) -0.0043(14)
    C4 0.0363(14) 0.0353(16) 0.0305(14) 0.0031(12) 0.0054(11) 0.0054(12)
    C5 0.0294(14) 0.081(2) 0.0313(15) 0.0083(15) 0.0129(12) 0.0041(15)
    O 0.0452(17) 0.0406(17) 0.0374(16) 0.000 0.0033(13) 0.000
_geom_special_details
;
All e.s.d.'s (except the e.s.d. in the dihedral angle between two l.s. planes)
are estimated using the full covariance matrix. The cell e.s.d.'s are taken
into account individually in the estimation of e.s.d.'s in distances, angles
and torsion angles; correlations between e.s.d.'s in cell parameters are only
used when they are defined by crystal symmetry. An approximate (isotropic)
treatment of cell e.s.d.'s is used for estimating e.s.d.'s involving l.s.
planes.
;
loop_
    _geom_bond_atom_site_label_1
    _geom_bond_atom_site_label_2
    _geom_bond_site_symmetry_2
    _geom_bond_distance
    _geom_bond_publ_flag
    Zn Cl1 . 2.2449(8) yes
    Zn Cl2 . 2.2614(7) yes
    Zn Cl4 . 2.2615(8) yes
    Zn Cl3 . 2.3004(7) yes
    N2 C2 . 1.488(4) yes
    N2 C3 . 1.490(4) yes
    N2 H3 . 0.9600 no
    N2 H2 . 0.9599 no
    N1 C4 . 1.489(3) yes
    N1 C1 . 1.492(3) yes
    N1 C5 . 1.494(3) yes
    N1 H1 . 0.9100 no
    C1 C2 . 1.503(4) yes
    C1 H1A . 0.9600 no
    C1 H1B . 0.9599 no
    C2 H2A . 0.9599 no
    C2 H2B . 0.9601 no
    C3 C4 . 1.511(4) yes
    C3 H3B . 0.9599 no
    C3 H3A . 0.9599 no
    C4 H4A . 0.9601 no
    C4 H4B . 0.9600 no
    C5 H5A . 0.9601 no
    C5 H5B . 0.9599 no
    C5 H5C . 0.9601 no
    O HW1 . 0.9600 no
loop_
    _geom_angle_atom_site_label_1
    _geom_angle_atom_site_label_2
    _geom_angle_atom_site_label_3
    _geom_angle_site_symmetry_1
    _geom_angle_site_symmetry_3
    _geom_angle
    _geom_angle_publ_flag
    Cl1 Zn Cl2 . . 110.12(3) yes
    Cl1 Zn Cl4 . . 112.42(3) yes
    Cl2 Zn Cl4 . . 108.97(3) yes
    Cl1 Zn Cl3 . . 112.33(3) yes
    Cl2 Zn Cl3 . . 106.50(3) yes
    Cl4 Zn Cl3 . . 106.24(3) yes
    C2 N2 C3 . . 111.2(2) yes
    C2 N2 H3 . . 109.1 no
    C3 N2 H3 . . 108.6 no
    C2 N2 H2 . . 109.7 no
    C3 N2 H2 . . 108.7 no
    H3 N2 H2 . . 109.5 no
    C4 N1 C1 . . 110.2(2) yes
    C4 N1 C5 . . 110.6(2) yes
    C1 N1 C5 . . 111.6(2) yes
    C4 N1 H1 . . 108.1 no
    C1 N1 H1 . . 108.1 no
    C5 N1 H1 . . 108.1 no
    N1 C1 C2 . . 110.8(2) yes
    N1 C1 H1A . . 108.8 no
    C2 C1 H1A . . 110.0 no
    N1 C1 H1B . . 108.7 no
    C2 C1 H1B . . 109.0 no
    H1A C1 H1B . . 109.5 no
    N2 C2 C1 . . 110.2(2) yes
    N2 C2 H2A . . 109.6 no
    C1 C2 H2A . . 109.2 no
    N2 C2 H2B . . 109.7 no
    C1 C2 H2B . . 108.6 no
    H2A C2 H2B . . 109.5 no
    N2 C3 C4 . . 110.5(2) yes
    N2 C3 H3B . . 109.6 no
    C4 C3 H3B . . 109.1 no
    N2 C3 H3A . . 109.4 no
    C4 C3 H3A . . 108.9 no
    H3B C3 H3A . . 109.5 no
    N1 C4 C3 . . 111.8(2) yes
    N1 C4 H4A . . 108.6 no
    C3 C4 H4A . . 108.4 no
    N1 C4 H4B . . 109.5 no
    C3 C4 H4B . . 109.1 no
    H4A C4 H4B . . 109.5 no
    N1 C5 H5A . . 113.4 no
    N1 C5 H5B . . 109.4 no
    H5A C5 H5B . . 107.6 no
    N1 C5 H5C . . 109.3 no
    H5A C5 H5C . . 107.6 no
    H5B C5 H5C . . 109.5 no
loop_
    _geom_hbond_atom_site_label_D
    _geom_hbond_atom_site_label_H
    _geom_hbond_atom_site_label_A
    _geom_hbond_site_symmetry_A
    _geom_hbond_distance_DH
    _geom_hbond_distance_HA
    _geom_hbond_distance_DA
    _geom_hbond_angle_DHA
    N1 H1 Cl4 4_556 0.91 2.31 3.189(2) 163.7
    N2 H3 Cl3 6_566 0.96 2.57 3.353(2) 139.1
    N2 H3 Cl2 6_566 0.96 2.69 3.259(2) 118.6
    O HW1 Cl3 . 0.96 2.33 3.2692(12) 166.9
    N2 H2 O . 0.96 1.95 2.908(3) 174.3
