# Supplementary material for: 1-Methyl­piperazine-1,4-diium tetra­chloridozincate hemihydrate
Source: Acta Crystallogr Sect E Struct Rep Online. 2011 Oct 29;67(Pt 11):m1605. doi: 10.1107/S1600536811043236 (PMC3247527; doi:10.1107/S1600536811043236)
Supplement: Supplementary file 2 [file e-67-m1605-Isup2.hkl]

#
# h,k,l, Fc-squared, Fo-squared, sigma(Fo-squared) and status flag
#
data_I
_shelx_title ' Compound A1'
_shelx_refln_list_code          4
_shelx_F_calc_maximum      357.36
_exptl_crystal_F_000      1288.00
_reflns_d_resolution_high  0.6706
 
loop_
 _symmetry_equiv_pos_as_xyz
 'x, y, z'
 '-x, y, -z+1/2'
 'x+1/2, y+1/2, z'
 '-x+1/2, y+1/2, -z+1/2'
 '-x, -y, -z'
 'x, -y, z-1/2'
 '-x+1/2, -y+1/2, -z'
 'x+1/2, -y+1/2, z-1/2'
 
_cell_length_a    14.3210
_cell_length_b    12.7590
_cell_length_c    13.7970
_cell_angle_alpha  90.000
_cell_angle_beta  102.821
_cell_angle_gamma  90.000
 
_shelx_F_squared_multiplier     1.000
 
loop_
 _refln_index_h
 _refln_index_k
 _refln_index_l
 _refln_F_squared_calc
 _refln_F_squared_meas
 _refln_F_squared_sigma
 _refln_observed_status
   8   0   0     2247.58     2254.54     68.67 o
  10   0   0       91.40      106.56    181.65 o
  12   0   0     5890.33     5648.93    153.77 o
  14   0   0     7376.99     6878.46    211.75 o
  16   0   0      526.12      274.87     87.29 o
  18   0   0       78.07       63.58     65.94 o
  20   0   0        4.04       14.32     61.45 o
   3   1   0      169.54      192.62     11.77 o
   5   1   0     6456.16     6463.48     60.08 o
   7   1   0     6481.83     6464.18     83.35 o
   9   1   0      212.54      219.05     41.30 o
  11   1   0     4668.88     4776.37     90.76 o
  13   1   0       41.01       81.77     26.97 o
  15   1   0      101.06       25.54     34.55 o
  17   1   0       25.57      -23.14    129.28 o
  19   1   0      433.13      286.99     55.66 o
   2   2   0   117921.17   108263.16    920.35 o
   4   2   0    14242.61    13017.42    118.81 o
   6   2   0     6277.87     5833.21     77.94 o
   8   2   0     7210.09     6974.16     90.68 o
  10   2   0     6293.24     6209.93    105.58 o
  12   2   0     3999.27     3903.19     86.67 o
  14   2   0      781.85      734.98     55.66 o
  16   2   0      264.15      422.13     56.78 o
  18   2   0       94.40      -27.38     36.44 o
  20   2   0       41.48       37.31     87.38 o
   1   3   0     3860.68     3789.44     40.25 o
   3   3   0     5887.29     5732.13     59.63 o
   5   3   0     4771.88     4498.88     59.70 o
   7   3   0     5396.27     5326.10    136.21 o
   9   3   0     5801.70     5776.09     88.49 o
  11   3   0     4807.83     4580.22     95.49 o
  13   3   0      639.78      623.05     40.36 o
  15   3   0      729.47      785.69     52.21 o
  17   3   0      545.13      560.47     74.95 o
  19   3   0       55.20      264.41    345.01 o
   0   4   0      249.87      140.33     14.68 o
   2   4   0    14997.44    14009.24    129.71 o
   4   4   0    14345.89    13589.56    122.59 o
   6   4   0    36379.30    35500.17    291.09 o
   8   4   0    26763.30    25079.60    232.27 o
  10   4   0    19239.72    18296.47    198.70 o
  12   4   0     1752.92     1750.38     62.89 o
  14   4   0      639.49      680.65     47.93 o
  16   4   0      232.14      354.84     52.66 o
  18   4   0      104.16      410.27     80.02 o
  20   4   0      141.16      101.48     56.64 o
   1   5   0      467.52      413.70     16.32 o
   3   5   0       96.40      128.07     16.46 o
   5   5   0      199.03      281.18     22.23 o
   7   5   0      294.98      316.90     25.76 o
   9   5   0      481.09      491.19     32.69 o
  11   5   0     2429.02     2354.63     76.17 o
  13   5   0     1441.06     1540.38    107.73 o
  15   5   0      386.91      595.36     85.26 o
  17   5   0      191.27       77.44     79.66 o
  19   5   0        0.99       34.54    105.38 o
   0   6   0    12035.67    11483.65    170.95 o
   2   6   0    24737.53    22652.16    199.73 o
   4   6   0    66305.77    65120.84    616.51 o
   6   6   0     2009.24     1754.72     57.84 o
   8   6   0     7240.46     7218.71    130.79 o
  10   6   0    10600.21    10294.12    151.14 o
  12   6   0     2127.28     2105.37     70.72 o
  14   6   0        2.00        8.75     30.40 o
  16   6   0       33.39      116.78     81.59 o
  18   6   0       80.95      157.55     59.27 o
   1   7   0    10446.17     9610.95    123.09 o
   3   7   0     1036.30      973.53     39.06 o
   5   7   0     8035.05     7638.98    127.56 o
   7   7   0      316.76      271.49     33.93 o
   9   7   0     1715.23     1540.82     64.45 o
  11   7   0     1492.45     1370.61     66.01 o
  13   7   0      359.51      323.63     54.49 o
  15   7   0      451.44      345.54     62.52 o
  17   7   0       84.00      489.62    184.61 o
  19   7   0      253.36      284.48    127.24 o
   0   8   0    29522.68    29316.23    394.65 o
   2   8   0    22780.34    21632.75    229.25 o
   4   8   0     8460.49     8040.09    145.48 o
   6   8   0     8265.87     7978.59    137.06 o
   8   8   0       99.27      145.73     31.66 o
  10   8   0      888.17      893.21     55.15 o
  12   8   0      442.12      304.65     42.63 o
  14   8   0      160.33      135.40     44.36 o
  16   8   0      710.26      744.60     82.29 o
  18   8   0        0.63      -26.77     95.75 o
   1   9   0     7585.60     7565.87    127.36 o
   3   9   0     1620.05     1554.79     59.13 o
   5   9   0     2102.64     1949.45     75.61 o
   7   9   0     1364.85     1213.57     62.99 o
   9   9   0       43.87       28.10     47.69 o
  11   9   0       14.40       69.38     42.41 o
  13   9   0     2147.07     2358.72    192.90 o
  15   9   0      112.24       21.75     48.40 o
  17   9   0       16.61        3.10     56.94 o
   0  10   0     6066.96     5791.36    149.29 o
   2  10   0     7523.98     7483.04    137.70 o
   4  10   0     7235.89     7074.30    145.35 o
   6  10   0    12452.30    11961.43    190.92 o
   8  10   0     8140.65     7823.84    166.66 o
  10  10   0       13.53       -8.81     50.99 o
  12  10   0      132.53      -56.82     67.45 o
  14  10   0      730.41     1086.00    105.39 o
  16  10   0       49.61      178.56    102.51 o
   1  11   0     1199.49     1182.48     58.07 o
   3  11   0      283.17      415.42     53.33 o
   5  11   0      338.23      167.16     52.97 o
   7  11   0     1203.93     1046.98     65.81 o
   9  11   0      447.14      421.61    103.28 o
  11  11   0      492.42      581.91     93.37 o
  13  11   0       10.44       98.24     63.91 o
  15  11   0      105.10      197.78    123.44 o
   0  12   0     4406.20     4389.18    147.63 o
   2  12   0     1304.04     1233.09     63.34 o
   4  12   0     5941.42     5780.62    150.63 o
   6  12   0    10548.38    10414.53    216.65 o
   8  12   0     4279.69     4096.67    136.14 o
  10  12   0        8.45       42.53     43.83 o
  12  12   0      197.33      137.89     70.65 o
  14  12   0      215.09       56.73     91.73 o
  16  12   0       51.43       20.59     67.96 o
   1  13   0     2962.94     2987.72    101.97 o
   3  13   0       35.68       34.18     30.69 o
   5  13   0     1015.21      859.67     72.24 o
   7  13   0        2.60        1.01     38.12 o
   9  13   0       46.14      -27.34     44.65 o
  11  13   0      105.93       71.32     44.54 o
  13  13   0      796.02      771.85    107.32 o
  15  13   0      133.94      521.78    141.00 o
   0  14   0     1412.21     1233.90    126.77 o
   2  14   0     2620.08     2339.20    131.41 o
   4  14   0     2044.62     2106.41    148.89 o
   6  14   0     1982.53     2185.34    176.57 o
   8  14   0      450.78      455.70     96.24 o
  10  14   0      462.15      667.47    139.69 o
  12  14   0      207.77      142.20     78.15 o
   1  15   0       55.76       79.69     46.48 o
   3  15   0      373.16      186.57    129.79 o
   5  15   0       11.14       -5.03     66.55 o
   7  15   0      380.70      837.18    153.48 o
   9  15   0        0.12      -35.59     80.13 o
  11  15   0      220.78      190.58    166.90 o
   0  16   0      626.15      578.44    193.69 o
   2  16   0     1430.00     1649.38    163.66 o
   4  16   0     2324.90     2554.94    201.85 o
   6  16   0      713.46      726.35    215.14 o
  10  16   0      743.32      887.08    136.13 o
   1  17   0        1.72      -89.61    125.00 o
   3  17   0        4.51      427.00    125.59 o
   5  17   0       69.91      968.71    248.43 o
   7  17   0        1.80       92.39    132.65 o
   9  17   0      109.33      506.02    136.48 o
   0  18   0      294.97      492.78    199.74 o
   2  18   0      830.54      944.18    173.34 o
   4  18   0     1041.32     1304.74    180.77 o
   6  18   0      248.27      475.39    134.11 o
   1  19   0      114.18      382.74    144.41 o
 -21   1   1      261.28      233.58    111.28 o
 -19   1   1      827.33      650.85    102.16 o
 -17   1   1     9495.59     9129.72    205.23 o
 -15   1   1     7420.55     7333.02    151.26 o
 -13   1   1     1590.65     1509.21     72.08 o
 -11   1   1     1631.11     1526.75     49.81 o
  -9   1   1     8215.49     7962.37    112.14 o
  -7   1   1     1054.02      962.91     34.14 o
  -5   1   1      126.74      146.46     14.53 o
  -3   1   1     1497.23     1420.29     22.11 o
   3   1   1      494.93      349.44     14.90 o
   5   1   1     2128.84     2373.13     32.12 o
   7   1   1    31806.71    31548.41    206.56 o
   9   1   1    31563.56    30623.87    254.53 o
  11   1   1     9168.97     9081.05    130.81 o
  13   1   1     7870.97     7452.65    127.22 o
  15   1   1     4869.62     4727.42    123.18 o
  17   1   1     1110.32     1113.16     66.47 o
  19   1   1      411.07      563.95     80.54 o
 -20   2   1      196.31       79.59     56.54 o
 -18   2   1       71.38      -46.67     59.18 o
 -16   2   1      838.01      696.24     88.40 o
 -14   2   1       14.95       33.24     23.83 o
 -12   2   1     1333.44     1236.58     50.82 o
 -10   2   1     3884.80     3708.41     78.78 o
  -8   2   1      786.59      929.95     40.30 o
  -6   2   1    37491.10    37134.95    260.15 o
  -4   2   1    23244.24    23198.28    143.97 o
  -2   2   1      340.96      367.76     10.22 o
   0   2   1        5.66        6.05      3.82 o
   2   2   1      120.81      140.03      8.53 o
   4   2   1    46813.77    47699.45    440.38 o
   6   2   1     1718.90     1811.12     40.31 o
   8   2   1     8633.11     8259.67     99.40 o
  10   2   1     2960.84     2975.63     70.34 o
  12   2   1      657.41      770.14     41.03 o
  14   2   1     3712.72     3686.90     99.16 o
  16   2   1       12.41       34.02     37.20 o
  18   2   1      593.63      729.26     63.98 o
  20   2   1      595.05      787.73    117.93 o
 -19   3   1     2304.60     2061.04    129.16 o
 -17   3   1      235.75      374.31    109.81 o
 -15   3   1     1862.37     1778.86     74.72 o
 -13   3   1     1424.91     1354.61     56.39 o
 -11   3   1    10168.46     9745.70    142.67 o
  -9   3   1    17985.03    17366.08    184.85 o
  -7   3   1    27355.03    26207.93    247.35 o
  -5   3   1    12602.89    11800.20    107.46 o
  -3   3   1     3482.28     3541.05     43.21 o
  -1   3   1    22558.99    22891.79    131.80 o
   1   3   1    10030.70     9792.03     73.25 o
   3   3   1    12660.01    12912.03     89.76 o
   5   3   1     3661.52     3512.19     50.83 o
   7   3   1     4494.00     4146.44     73.53 o
   9   3   1    16723.68    16665.35    165.50 o
  11   3   1    12641.46    12277.80    165.52 o
  13   3   1     3251.96     3148.36     84.10 o
  15   3   1     1337.93     1363.22     68.02 o
  17   3   1      617.07      584.17     61.53 o
  19   3   1     1170.64     1032.09    121.94 o
 -20   4   1      198.67        8.09     54.72 o
 -18   4   1        9.73       30.99     49.43 o
 -16   4   1      574.00      593.36     74.20 o
 -14   4   1      914.51      727.75     67.37 o
 -12   4   1        0.22      173.10     59.43 o
 -10   4   1     1292.71     1258.37     41.71 o
  -8   4   1     1985.50     2068.86     61.15 o
  -6   4   1     7106.18     6695.81     98.90 o
  -4   4   1     1039.39     1106.27     32.94 o
  -2   4   1    37522.44    37566.13    217.01 o
   0   4   1     4583.03     4592.16     50.02 o
   2   4   1       44.26       29.45     15.91 o
   4   4   1      275.93      227.24     17.11 o
   6   4   1     1437.75     1388.08     44.22 o
   8   4   1      221.95      219.19     22.44 o
  10   4   1     2422.68     2299.41     58.16 o
  12   4   1      168.28      111.11     34.10 o
  14   4   1      367.36      476.91     44.91 o
  16   4   1      293.83      371.37     57.45 o
  18   4   1      429.97      472.42     75.65 o
  20   4   1        9.65       10.04    119.90 o
 -19   5   1      961.39     1079.85    117.88 o
 -17   5   1      480.34      340.58     69.21 o
 -15   5   1      161.76      233.31     54.05 o
 -13   5   1     3298.21     3166.95     94.63 o
 -11   5   1      619.33      733.24     43.63 o
  -9   5   1     5601.86     5507.93    109.11 o
  -7   5   1    28409.81    28201.24    259.13 o
  -5   5   1    10314.87     9707.88    121.89 o
  -3   5   1     2863.64     3010.13     50.09 o
  -1   5   1     9840.77    10029.19     85.64 o
   1   5   1       47.19       25.04     16.39 o
   3   5   1    31770.60    31623.71    234.00 o
   5   5   1    21873.12    20811.81    179.84 o
   7   5   1     3706.63     3550.90     77.73 o
   9   5   1     4597.53     4452.57     90.92 o
  11   5   1     9427.33     9225.50    141.43 o
  13   5   1     1947.23     1835.44     73.77 o
  15   5   1      228.38      396.05     69.46 o
  17   5   1     2728.43     2704.13    141.31 o
  19   5   1     2382.30     2449.83    144.50 o
 -18   6   1      186.03      248.58     85.73 o
 -16   6   1      129.23      190.22     53.23 o
 -14   6   1      235.85       39.69     39.47 o
 -12   6   1      266.16      298.27     36.44 o
 -10   6   1     1217.44     1177.09     58.23 o
  -8   6   1      260.46      173.48     24.53 o
  -6   6   1      259.90      309.22     23.91 o
  -4   6   1    12013.29    11591.35    145.25 o
  -2   6   1    10905.27    10727.48    114.60 o
   0   6   1      901.08      746.88     30.15 o
   2   6   1    11962.29    11541.74    130.33 o
   4   6   1    34027.00    32884.60    293.29 o
   6   6   1     4167.28     4157.33     90.51 o
   8   6   1     1536.25     1414.14     56.37 o
  10   6   1     4454.65     4330.45     95.77 o
  12   6   1     1581.52     1520.48     60.56 o
  14   6   1        4.53      120.56     47.52 o
  16   6   1      697.14      755.84     78.64 o
  18   6   1      348.66      686.86     90.18 o
 -19   7   1     1512.92     1422.10    115.68 o
 -17   7   1     1863.85     2210.13    142.93 o
 -15   7   1     1829.24     1748.09     96.62 o
 -13   7   1     6167.27     6233.55    167.38 o
 -11   7   1     1957.53     2008.23     79.57 o
  -9   7   1      690.48      638.93     43.12 o
  -7   7   1      479.39      461.74     34.68 o
  -5   7   1    11545.54    11711.82    157.95 o
  -3   7   1     1585.32     1587.18     51.00 o
  -1   7   1      918.88      805.05     33.25 o
   1   7   1       76.78       85.94     14.78 o
   3   7   1    14953.15    14228.84    154.63 o
   5   7   1    19374.48    18985.34    229.22 o
   7   7   1     7318.62     7182.78    130.48 o
   9   7   1      456.51      500.35     43.68 o
  11   7   1     2613.75     2724.27     87.30 o
  13   7   1     2365.78     2276.84     97.63 o
  15   7   1     2283.50     2163.20    121.21 o
  17   7   1     3114.41     3369.03    163.33 o
  19   7   1     1317.47     1287.54    111.73 o
 -18   8   1      184.95       -3.36     80.30 o
 -16   8   1      739.40      392.28     90.86 o
 -14   8   1        6.01      -45.61     46.21 o
 -12   8   1     1862.17     2005.47     94.24 o
 -10   8   1       27.68      -27.82     27.82 o
  -8   8   1      121.61      152.87     37.15 o
  -6   8   1     2619.52     2641.73     77.04 o
  -4   8   1      657.15      660.45     40.70 o
  -2   8   1     1994.00     1951.19     62.35 o
   0   8   1      822.97      870.12     40.07 o
   2   8   1       46.39       19.36     13.56 o
   4   8   1     6549.81     6504.91    102.27 o
   6   8   1     1149.77     1002.56     51.96 o
   8   8   1     4617.93     4655.35    138.57 o
  10   8   1       11.00       -6.00     33.46 o
  12   8   1      532.21      437.87     56.23 o
  14   8   1      137.52      224.71     93.20 o
  16   8   1       60.17        2.09     47.68 o
  18   8   1      280.31       75.70     98.49 o
 -17   9   1     1266.45     1266.27    115.40 o
 -15   9   1     5174.80     5121.15    191.59 o
 -13   9   1     3344.84     3507.03    130.06 o
 -11   9   1     5171.57     5013.64    147.12 o
  -9   9   1     1086.87     1157.66     62.63 o
  -7   9   1      185.59      224.94     38.74 o
  -5   9   1     1267.53     1342.65     61.44 o
  -3   9   1     1225.76     1122.55     49.52 o
  -1   9   1     3768.17     3880.68     87.11 o
   1   9   1       62.28       15.94     30.80 o
   3   9   1      850.14      856.70     43.18 o
   5   9   1     1563.78     1689.78     64.58 o
   7   9   1     1608.81     1648.94     70.69 o
   9   9   1     4933.79     4962.60    130.97 o
  11   9   1     2873.26     3152.59    147.72 o
  13   9   1     4001.16     3993.49    179.47 o
  15   9   1     3600.24     3719.13    212.83 o
  17   9   1      880.05     1121.28    139.19 o
 -16  10   1       73.18        4.29     52.50 o
 -14  10   1      172.06      225.29     67.88 o
 -12  10   1      517.98      709.04     62.19 o
 -10  10   1      275.77      199.21     51.79 o
  -8  10   1        9.33        4.06     34.14 o
  -6  10   1      165.99      225.09     47.73 o
  -4  10   1     1085.61     1048.92     76.40 o
  -2  10   1      103.31       98.12     48.53 o
   0  10   1     1120.61     1037.20     51.29 o
   2  10   1      855.18      786.34     40.48 o
   4  10   1       13.10       -3.20     19.04 o
   6  10   1      669.48      664.01     46.63 o
   8  10   1       31.54       13.39     32.51 o
  10  10   1      445.88      577.16     86.49 o
  12  10   1      790.75      863.34     89.31 o
  14  10   1       23.22       15.09    111.06 o
  16  10   1       26.16       66.75    104.04 o
 -17  11   1      375.54      172.74    108.64 o
 -15  11   1      568.79     1060.98    262.97 o
 -13  11   1     1540.10     1442.39    116.42 o
 -11  11   1     3664.05     3606.83    166.61 o
  -9  11   1     4389.62     4473.78    152.42 o
  -7  11   1      330.03      390.24     86.03 o
  -5  11   1      834.46      865.82     54.03 o
  -3  11   1      850.04      867.49     49.45 o
  -1  11   1       86.62      176.36     36.85 o
   1  11   1     1196.16     1248.06     52.65 o
   3  11   1       77.33       49.39     53.40 o
   5  11   1      875.87      877.13     51.96 o
   7  11   1     5061.53     4961.64    138.39 o
   9  11   1     4252.84     4174.54    189.57 o
  11  11   1     1478.53     1429.10    108.09 o
  13  11   1     2365.92     2658.63    180.92 o
  15  11   1     1903.55     2021.13    172.27 o
 -16  12   1      302.82      -35.90     88.76 o
 -14  12   1        1.26      -15.92     92.11 o
 -12  12   1       11.01       41.38     62.91 o
 -10  12   1       34.55       86.40     50.91 o
  -8  12   1       29.99       63.88     40.06 o
  -6  12   1     1226.73     1057.95     68.78 o
  -4  12   1      776.81      723.71     66.06 o
  -2  12   1      237.08      231.93     38.58 o
   0  12   1        0.04       -0.35     34.11 o
   2  12   1       15.28        7.15     34.33 o
   4  12   1       24.24      118.64     55.79 o
   6  12   1      269.00      328.95     56.46 o
   8  12   1      369.29      380.10     55.59 o
  10  12   1       34.99      -35.63     62.02 o
  12  12   1       14.62       -7.11     67.55 o
  14  12   1       74.16       31.11     62.20 o
 -15  13   1      474.54      484.69    140.79 o
 -13  13   1      382.43      241.12    261.32 o
 -11  13   1      444.39      913.17    155.80 o
  -9  13   1     1290.05     1424.10     96.98 o
  -7  13   1      447.05      507.31     52.94 o
  -5  13   1      438.12      354.57     48.51 o
  -3  13   1     1446.55     1443.98     92.70 o
  -1  13   1      838.44      790.47     69.54 o
   1  13   1     1217.57     1091.82     74.04 o
   3  13   1     4069.73     3754.45    121.77 o
   5  13   1     2462.85     2435.94    119.20 o
   7  13   1     2739.49     2536.40    138.84 o
   9  13   1      318.95      331.79    102.88 o
  11  13   1       69.99      105.47     72.45 o
  13  13   1      280.71      188.21     82.77 o
 -14  14   1       20.50      173.43    156.71 o
 -12  14   1       63.14      237.53    149.11 o
 -10  14   1      393.08      712.79    203.43 o
  -8  14   1      138.19      123.70    163.16 o
  -6  14   1       34.01      224.02     76.22 o
  -4  14   1        1.00      197.16     88.89 o
  -2  14   1      390.19      425.16     83.38 o
   0  14   1      432.32      459.02     65.96 o
   2  14   1      484.86      392.63     69.89 o
   4  14   1      337.16      365.06     84.06 o
   6  14   1       14.49      -11.89    113.29 o
   8  14   1      186.87       77.28     63.82 o
  10  14   1      127.23        8.03     79.21 o
  12  14   1       94.27       43.73     63.04 o
 -13  15   1      684.53      634.62    151.69 o
 -11  15   1      486.95      942.80    167.43 o
  -9  15   1        7.57        1.18     59.66 o
  -7  15   1      330.46      595.94    184.22 o
  -5  15   1      565.40      468.86     94.03 o
  -3  15   1      276.95      485.57     92.46 o
  -1  15   1       98.01      205.97     73.14 o
   1  15   1       38.46        6.34     79.34 o
   3  15   1     1788.31     1727.70    160.52 o
   5  15   1     2482.86     2084.59    268.37 o
   7  15   1      287.30      631.86    200.66 o
   9  15   1        7.56       81.36     98.60 o
  11  15   1      168.86      448.83    182.90 o
 -10  16   1      306.79      143.33    324.81 o
  -6  16   1      338.58      262.50     71.24 o
  -4  16   1       35.68      461.20    171.32 o
  -2  16   1      217.53      351.72    155.14 o
   0  16   1      376.72      456.73    122.19 o
   2  16   1       30.60      122.55     73.21 o
   4  16   1      194.15       54.54     66.33 o
   6  16   1       64.37      -70.26    116.06 o
   8  16   1      273.82       91.89    114.48 o
  10  16   1        6.74       10.63    105.77 o
  -9  17   1      151.28      290.26    126.91 o
  -7  17   1       97.14      193.03    150.14 o
  -5  17   1        8.51      -75.27     75.27 o
  -3  17   1      277.85      331.59    162.50 o
  -1  17   1       45.05      -96.30     96.30 o
   1  17   1        6.33       71.98    289.22 o
   3  17   1       66.11       64.45    118.14 o
   5  17   1      312.67      190.55    124.59 o
   7  17   1       23.61       68.64     64.79 o
   9  17   1      402.89      867.34    170.61 o
  -6  18   1      152.37      219.08    163.16 o
  -4  18   1        9.64      -63.27     97.20 o
  -2  18   1      256.27      296.85    168.69 o
   0  18   1        0.08      331.59    171.71 o
   2  18   1        3.20      371.06    176.06 o
   4  18   1        3.92      -77.65     77.65 o
   6  18   1       34.07      -10.26    162.57 o
 -20   0   2      221.11      142.57    112.72 o
 -18   0   2      296.77      -67.77    119.48 o
 -16   0   2       10.12       86.25     63.87 o
 -14   0   2     1014.36     1019.67     81.31 o
 -12   0   2       49.65       80.21     59.63 o
 -10   0   2    11558.92    11227.62    202.52 o
  -8   0   2    34307.94    33656.56    376.51 o
  -6   0   2    14108.16    13554.32    154.60 o
  -4   0   2     8244.42     7754.65     92.43 o
  -2   0   2    85097.30    83538.45   1173.91 o
   2   0   2    62092.90    60868.51    514.36 o
   4   0   2    29773.46    29172.22    210.38 o
   6   0   2       60.73      328.89     46.55 o
   8   0   2    16790.69    16363.56    223.89 o
  10   0   2      458.86      607.32     44.78 o
  12   0   2     7021.01     6738.77    173.90 o
  14   0   2     6623.59     6613.26    202.46 o
  16   0   2       19.16       15.94     45.80 o
  18   0   2      147.77      292.73     86.15 o
  20   0   2      562.58      840.03    237.64 o
 -21   1   2      227.23       99.56     57.47 o
 -19   1   2        1.74        5.83    199.48 o
 -17   1   2       13.32       -1.03     55.49 o
 -15   1   2       46.12      103.56     32.94 o
 -13   1   2     3232.79     3114.50     82.19 o
 -11   1   2     5666.41     5517.07    100.55 o
  -9   1   2        2.13       16.81     12.41 o
  -7   1   2     1805.20     1705.34     41.57 o
  -3   1   2     9410.42     9553.10     61.23 o
  -1   1   2    10657.80     9524.01    146.43 o
   1   1   2     5998.51     4943.92     39.01 o
   3   1   2    82343.12    83210.78    391.37 o
   7   1   2     1141.60     1196.74     30.92 o
   9   1   2       52.67       20.88     16.48 o
  11   1   2       94.37       55.24     21.23 o
  13   1   2       38.98       81.49     28.63 o
  15   1   2      154.05      209.78     60.74 o
  17   1   2        0.23        0.60     66.66 o
  19   1   2       58.48      173.19     55.54 o
 -20   2   2       84.41      285.03     68.36 o
 -18   2   2       22.62       37.42     45.35 o
 -16   2   2     2217.35     2123.32     90.11 o
 -14   2   2       80.53       96.24     31.15 o
 -12   2   2      189.78      204.52     34.71 o
 -10   2   2    20089.28    20589.57    209.21 o
  -8   2   2    50908.29    50707.18    364.07 o
  -6   2   2    27402.62    26672.03    174.67 o
  -4   2   2    19253.39    18786.01    119.20 o
  -2   2   2    43823.75    43176.32    366.70 o
   0   2   2    66242.59    66529.56    342.12 o
   2   2   2    39740.70    39020.64    276.80 o
   4   2   2    29205.26    29664.34    200.10 o
   6   2   2    18487.83    18597.37    148.37 o
   8   2   2      236.87      823.02     82.91 o
  10   2   2      287.82      267.41     37.02 o
  12   2   2     5027.96     4993.24    102.96 o
  14   2   2        3.60       18.44     90.29 o
  16   2   2       81.02      123.66     50.29 o
  18   2   2      122.60       88.93     77.42 o
  20   2   2      452.68      422.70    131.70 o
 -19   3   2        6.50       13.34     45.62 o
 -17   3   2      121.34      230.88     42.66 o
 -15   3   2      363.61      289.46     60.18 o
 -13   3   2     1543.36     1555.30     53.96 o
 -11   3   2     6550.57     6309.65    105.44 o
  -9   3   2        3.57       27.53     17.73 o
  -7   3   2      520.15      514.75     35.43 o
  -5   3   2      344.19      352.83     17.20 o
  -3   3   2    79134.04    79877.20    801.81 o
  -1   3   2    26602.81    27313.73    146.46 o
   1   3   2    62554.52    63496.00    530.68 o
   3   3   2    25124.04    25747.16    156.48 o
   5   3   2     2365.62     2282.94     42.47 o
   7   3   2       33.86       51.22     21.83 o
   9   3   2      297.52      296.41     21.57 o
  11   3   2     1972.26     1967.63     55.21 o
  13   3   2      794.13      717.88     49.21 o
  15   3   2      456.13      371.24     42.10 o
  17   3   2       37.06      105.25     90.86 o
  19   3   2      366.90      364.15    106.21 o
 -20   4   2       45.19      121.54     68.46 o
 -18   4   2      927.09     1030.65     86.38 o
 -16   4   2        5.15       -4.97     32.01 o
 -14   4   2      839.40      768.99     42.68 o
 -12   4   2    13423.17    12897.65    159.01 o
 -10   4   2     4293.71     4338.02     78.86 o
  -8   4   2    23386.66    23154.96    251.53 o
  -6   4   2    50668.73    49729.77    402.71 o
  -4   4   2    21367.19    21048.11    181.83 o
  -2   4   2      581.89      546.26     15.73 o
   0   4   2     5905.98     5626.17     54.93 o
   2   4   2    39027.90    38180.42    211.30 o
   4   4   2    53992.34    53461.29    458.84 o
   6   4   2    13094.33    12089.57    121.23 o
   8   4   2    20651.48    20288.73    165.16 o
  10   4   2     5181.91     5175.33     80.79 o
  12   4   2     2713.92     2369.57     72.52 o
  14   4   2      460.73      505.52     44.69 o
  16   4   2      374.40      472.20     46.87 o
  18   4   2     1096.49     1238.76     95.03 o
 -19   5   2      413.53      571.47    101.53 o
 -17   5   2       36.30       38.13     45.01 o
 -15   5   2     1544.23     1653.86     92.06 o
 -13   5   2     2297.00     2241.29    115.03 o
 -11   5   2      487.97      481.15     42.63 o
  -9   5   2      854.77      832.71     40.00 o
  -7   5   2     4967.63     4891.13    103.30 o
  -5   5   2        2.27       -8.05     14.23 o
  -3   5   2      141.61      126.58     13.20 o
  -1   5   2    18634.34    19724.06    137.74 o
   3   5   2      177.70      129.64     16.76 o
   5   5   2      482.01      646.57     29.14 o
   7   5   2     1323.49     1358.56     47.55 o
   9   5   2        2.97        1.71     15.42 o
  11   5   2        0.07      -21.78     21.78 o
  13   5   2       47.94       50.71     23.45 o
  15   5   2      144.89      146.13     44.04 o
  17   5   2       79.86       68.13     70.74 o
  19   5   2       12.57      -43.58     46.53 o
 -20   6   2       50.57       37.62     63.98 o
 -18   6   2       56.89      200.41     99.79 o
 -16   6   2      305.38      485.23     93.50 o
 -14   6   2     2672.72     2645.06    113.06 o
 -12   6   2     5926.75     5922.92    123.26 o
 -10   6   2    12736.92    12370.50    173.55 o
  -8   6   2      532.69      484.95     35.87 o
  -6   6   2    10398.24    10116.99    134.24 o
  -4   6   2    18376.21    17825.37    153.02 o
  -2   6   2     3763.46     3700.35     56.46 o
   0   6   2    21983.17    22079.05    185.02 o
   2   6   2    56893.67    57322.62    462.68 o
   4   6   2     7692.29     7634.58     99.39 o
   6   6   2     3925.86     4200.81     89.34 o
   8   6   2     3644.49     3398.40     90.08 o
  10   6   2      173.47      210.31     43.73 o
  12   6   2      494.08      355.37     66.68 o
  14   6   2      168.02      194.60     41.26 o
  16   6   2        0.35       10.25     50.66 o
  18   6   2        6.51       56.88     55.75 o
 -19   7   2      135.37      165.01     66.50 o
 -17   7   2      140.07       47.24     76.85 o
 -15   7   2        8.09       -1.49     42.17 o
 -13   7   2     3168.74     3111.16    119.64 o
 -11   7   2     1416.22     1469.90     79.21 o
  -9   7   2     1599.72     1529.72     65.14 o
  -7   7   2      791.50      738.34     37.81 o
  -5   7   2     1170.45     1285.32     39.89 o
  -3   7   2       28.68       44.94     18.38 o
  -1   7   2     1759.60     1875.67     43.95 o
   1   7   2      161.62      213.80     19.32 o
   3   7   2       13.68       60.28     29.29 o
   5   7   2      275.46      339.49     27.24 o
   7   7   2      167.50      132.49     39.13 o
   9   7   2     4026.09     3935.06     94.38 o
  11   7   2      559.43      628.39     50.75 o
  13   7   2     2935.60     2963.67    119.81 o
  15   7   2      163.36       59.13     81.34 o
  17   7   2      196.64       76.55     69.76 o
 -18   8   2       42.99       55.39     85.20 o
 -16   8   2      130.31      -15.52     49.00 o
 -14   8   2     1150.56     1129.53     84.94 o
 -12   8   2     3787.67     3715.28    129.23 o
 -10   8   2     2197.18     2190.42     83.64 o
  -8   8   2     4035.48     3949.23    104.64 o
  -6   8   2    11359.45    11180.88    165.79 o
  -4   8   2    21440.49    21199.16    217.19 o
  -2   8   2    33157.73    33673.52    298.96 o
   0   8   2    29707.44    29057.50    241.86 o
   2   8   2    16867.70    17062.01    163.63 o
   4   8   2     3127.39     3212.39     70.80 o
   6   8   2      211.13      185.90     40.08 o
   8   8   2     2077.36     2033.62     76.79 o
  10   8   2      289.67      448.36     52.78 o
  12   8   2      558.29      575.90     66.17 o
  14   8   2      425.10      656.27    116.62 o
  16   8   2      242.46      232.11    119.35 o
  18   8   2      286.93      563.69    127.03 o
 -17   9   2       15.85        7.78     66.55 o
 -15   9   2       83.48       67.42     45.67 o
 -13   9   2        3.98       65.02    101.81 o
 -11   9   2      198.37       14.58     38.92 o
  -9   9   2      822.16      853.00     53.77 o
  -7   9   2        2.34       46.22     30.67 o
  -5   9   2    10773.93    10572.95    163.42 o
  -3   9   2     1619.04     1579.22     56.13 o
  -1   9   2     3143.15     3075.21     73.33 o
   1   9   2       90.36       51.11     36.09 o
   3   9   2      482.03      456.37     28.91 o
   5   9   2     1052.38     1000.49     50.57 o
   7   9   2     4928.13     4905.74    120.03 o
   9   9   2     1551.04     1614.09     75.17 o
  11   9   2      195.79      406.31    113.69 o
  13   9   2     1199.76     1311.28    120.22 o
  15   9   2      167.87       16.97     55.13 o
  17   9   2       31.95       73.40     60.14 o
 -18  10   2       38.35       79.89     74.39 o
 -16  10   2      770.90      680.54     83.04 o
 -14  10   2      157.56      232.94     61.98 o
 -12  10   2       11.24       71.00     37.77 o
 -10  10   2      704.93      755.67     60.07 o
  -8  10   2     6878.24     6639.37    143.11 o
  -6  10   2     7188.50     6995.77    142.21 o
  -4  10   2    24361.09    24433.95    269.81 o
  -2  10   2    25031.29    24167.41    261.84 o
   0  10   2     6288.06     6169.96    111.94 o
   2  10   2      536.67      600.10     33.60 o
   4  10   2      622.67      638.15     35.11 o
   6  10   2     7114.02     6731.44    138.54 o
   8  10   2     1293.77     1519.90     91.92 o
  10  10   2     2236.54     2109.21    153.01 o
  12  10   2      799.92      809.89     91.13 o
  14  10   2       16.68      201.99     86.13 o
  16  10   2      663.31      407.19     97.82 o
 -17  11   2        7.42       80.73     67.13 o
 -15  11   2       10.20       71.59     50.61 o
 -13  11   2        0.94      -12.91     75.92 o
 -11  11   2      281.85      349.82     53.22 o
  -9  11   2       24.19       -7.17     59.33 o
  -7  11   2       17.25      -22.91     23.60 o
  -5  11   2      425.42      483.39     46.65 o
  -3  11   2      999.18     1011.45     50.52 o
  -1  11   2     2730.86     2668.20     76.51 o
   1  11   2        1.01      -15.45     25.40 o
   3  11   2        2.30       25.51     27.34 o
   5  11   2      215.19      258.13     53.54 o
   7  11   2      275.51      250.53     64.73 o
   9  11   2       14.15       -2.71     46.06 o
  11  11   2      198.69      342.92    106.94 o
  13  11   2        7.84      -43.59     95.53 o
  15  11   2      206.56       64.65    272.11 o
 -16  12   2      582.21      917.40    246.06 o
 -14  12   2     1420.48     1768.38    156.99 o
 -12  12   2      266.28      435.36     80.29 o
 -10  12   2      436.33      423.61     71.50 o
  -8  12   2     1774.96     1920.01     95.85 o
  -6  12   2     3902.44     3720.51    140.54 o
  -4  12   2     3400.00     3383.02     98.47 o
  -2  12   2    14827.09    14590.91    211.41 o
   0  12   2     2085.45     2033.87     79.78 o
   2  12   2       23.94      125.75     42.62 o
   4  12   2     2598.00     2561.96     89.90 o
   6  12   2     4659.37     4858.98    166.44 o
   8  12   2     2323.40     2215.67    132.72 o
  10  12   2      507.37      309.60     69.22 o
  12  12   2        3.46       -4.86     46.57 o
  14  12   2      249.91      368.33    105.20 o
 -15  13   2        6.96      -77.97     77.97 o
 -13  13   2       55.37       16.75    109.56 o
 -11  13   2      112.80       83.57    199.21 o
  -9  13   2      170.02      125.28     52.30 o
  -7  13   2        2.85       32.05     44.73 o
  -5  13   2     1257.98     1209.69    108.77 o
  -3  13   2       25.73       57.28     41.57 o
  -1  13   2      778.81      786.13     67.25 o
   1  13   2      219.69      180.26     54.74 o
   3  13   2       10.46        9.18     27.83 o
   5  13   2      186.51      195.74     80.99 o
   7  13   2      558.01      711.73     91.95 o
   9  13   2     1183.85     1180.29    103.16 o
  11  13   2       28.41       -8.69     50.90 o
  13  13   2      415.83      564.49    208.56 o
 -14  14   2     1292.84     1171.31    155.40 o
 -12  14   2     1728.09     1654.60    253.96 o
 -10  14   2     1581.19     1834.88    173.98 o
  -8  14   2      284.64      265.27    140.66 o
  -6  14   2      402.75      146.37     68.94 o
  -4  14   2     2809.82     2963.39    147.76 o
  -2  14   2     2327.08     2352.55    114.60 o
   0  14   2     4588.84     4720.36    173.03 o
   2  14   2     3824.67     3759.67    153.19 o
   4  14   2     2171.48     2090.72    116.11 o
   6  14   2     1228.59     1247.94    149.19 o
   8  14   2      674.36      816.56     99.17 o
  10  14   2        5.23        3.47     44.26 o
  12  14   2       50.22       -3.58     56.64 o
 -13  15   2       16.44      -37.31     86.86 o
 -11  15   2        0.22        1.84    115.79 o
  -9  15   2      735.07      683.49    117.15 o
  -7  15   2      574.40      480.01    148.16 o
  -5  15   2      133.57      229.01     76.27 o
  -3  15   2       51.47       71.93     68.54 o
  -1  15   2        2.16      -15.17     66.02 o
   1  15   2       26.12       51.12     75.46 o
   3  15   2      109.57       89.02     84.21 o
   5  15   2      434.84      673.98    110.97 o
   7  15   2       38.29       95.72     65.62 o
   9  15   2        2.43      -67.93     67.93 o
  11  15   2       38.86      109.50     74.66 o
 -10  16   2      368.36      339.35    121.41 o
  -8  16   2      691.15      976.32    136.19 o
  -6  16   2      970.32     1448.61    196.16 o
  -4  16   2     1648.50     1759.94    199.38 o
  -2  16   2      780.33      791.19    103.99 o
   0  16   2     1248.57     1201.56    176.03 o
   2  16   2     1790.43     1747.92    166.88 o
   4  16   2      371.38      341.28    113.69 o
   6  16   2      149.09      238.44    104.89 o
   8  16   2      285.39      -43.83     68.68 o
  10  16   2      325.49      642.91    218.95 o
  -9  17   2       89.89       98.11     94.52 o
  -7  17   2       17.55       90.85     96.22 o
  -5  17   2      151.86      298.76    137.96 o
  -3  17   2       55.52      168.53    102.41 o
  -1  17   2       76.91       42.12     69.97 o
   1  17   2       34.82       51.12    106.32 o
   3  17   2      149.56        7.98     78.85 o
   5  17   2       76.96       20.20     71.51 o
   7  17   2       19.52      -20.25     88.85 o
  -6  18   2     1493.29     1299.59    164.93 o
  -4  18   2     1001.85      856.50    168.79 o
  -2  18   2      598.99      955.17    244.35 o
   0  18   2      300.17      188.09    185.40 o
   2  18   2      477.68      612.00    204.61 o
   4  18   2      147.11      224.39     90.92 o
 -21   1   3      208.30      128.69    108.52 o
 -19   1   3     2476.26     2588.97    159.38 o
 -17   1   3     6534.27     6139.00    194.94 o
 -15   1   3     5529.66     5342.12    127.25 o
 -13   1   3     2229.84     2117.43     67.57 o
 -11   1   3      444.21      565.70     38.48 o
  -9   1   3     7150.10     7103.88    107.24 o
  -7   1   3     8898.59     8715.20     80.53 o
  -5   1   3    26903.83    29150.28    163.27 o
  -3   1   3    39757.07    41545.73    184.42 o
  -1   1   3     4407.92     4177.32     35.23 o
   1   1   3     8215.40     8150.41     58.70 o
   3   1   3    18356.21    18624.56    110.62 o
   5   1   3    35265.14    35554.65    191.24 o
   7   1   3    31334.25    31339.05    221.44 o
   9   1   3     8370.79     8600.85    104.45 o
  11   1   3     7981.35     8247.88    129.81 o
  13   1   3     8164.42     8202.25    140.43 o
  15   1   3     1397.19     1164.08     71.62 o
  17   1   3       20.44      167.61     64.16 o
  19   1   3      634.61      607.72    104.05 o
 -20   2   3      423.92      375.89     81.33 o
 -18   2   3      336.38      392.61     71.21 o
 -16   2   3       18.11       23.17     49.25 o
 -14   2   3     2486.90     2379.93     71.75 o
 -12   2   3      147.18       68.52     29.35 o
 -10   2   3     1246.66     1256.94     46.68 o
  -8   2   3      494.75      456.81     20.54 o
  -6   2   3       77.11       39.82     13.53 o
  -4   2   3      481.80      570.05     16.03 o
  -2   2   3      849.44      890.52     19.07 o
   0   2   3       57.64       27.91      5.72 o
   2   2   3    76253.32    78679.79    377.39 o
   4   2   3      497.48      498.18     16.57 o
   6   2   3      301.35      251.21     19.32 o
   8   2   3     5655.33     5925.58     83.93 o
  10   2   3        7.69       80.79     21.89 o
  12   2   3     1561.50     1645.47     62.86 o
  14   2   3       36.60      313.70     60.32 o
  16   2   3     1786.35     1708.32     81.65 o
  18   2   3      574.15      598.05    105.33 o
 -21   3   3      368.65      380.53     75.68 o
 -19   3   3      201.40       98.30     59.07 o
 -17   3   3     1043.24     1341.72    101.64 o
 -15   3   3     1426.83     1374.16     75.03 o
 -13   3   3     2736.71     2604.87     83.31 o
 -11   3   3     1409.55     1502.03     43.07 o
  -9   3   3     6024.49     5970.71     77.50 o
  -7   3   3     6721.79     6601.63     86.96 o
  -5   3   3        4.54        7.52     15.67 o
  -3   3   3    20274.39    20613.44    139.85 o
  -1   3   3    36183.16    37285.05    193.27 o
   1   3   3    85372.20    87883.83    624.41 o
   3   3   3    14160.14    13932.83    112.74 o
   5   3   3     3506.54     3583.18     50.91 o
   7   3   3     1540.13     1633.67     38.88 o
   9   3   3     7957.82     7648.41    102.74 o
  11   3   3    15862.81    15886.64    176.77 o
  13   3   3    11246.17    11245.77    179.10 o
  15   3   3     3121.73     3250.47    106.28 o
  17   3   3     1407.02     1412.06     86.65 o
  19   3   3      336.73      483.92     68.91 o
 -20   4   3       15.37      286.96     99.72 o
 -18   4   3      860.65     1052.57     95.22 o
 -16   4   3      256.53      254.50     66.70 o
 -14   4   3      440.76      517.95     44.59 o
 -12   4   3       62.19       65.36     22.93 o
 -10   4   3     1608.82     1608.02     40.34 o
  -8   4   3     5618.72     6022.43    101.39 o
  -6   4   3     5909.47     6340.44     98.84 o
  -4   4   3     3104.33     3343.58     46.67 o
  -2   4   3      557.42      497.99     15.36 o
   0   4   3     1648.00     1910.70     32.12 o
   2   4   3     1279.20     1152.33     25.54 o
   4   4   3     2234.38     2497.99     53.51 o
   6   4   3    37985.53    38453.82    280.02 o
   8   4   3     2722.58     2645.03     54.54 o
  10   4   3      183.88      209.70     25.84 o
  12   4   3      678.41      714.47     44.55 o
  14   4   3       19.95       22.16     29.27 o
  16   4   3      163.48      204.13     47.37 o
  18   4   3        8.88       91.70     91.24 o
 -19   5   3      229.08        1.82     58.65 o
 -17   5   3       71.70      196.55     71.20 o
 -15   5   3     2422.07     2495.86    113.42 o
 -13   5   3     3637.81     3614.63    119.50 o
 -11   5   3     2346.36     2187.02     59.61 o
  -9   5   3     5327.40     5261.40     96.42 o
  -7   5   3    19675.05    19764.67    226.20 o
  -5   5   3     3412.49     3755.88     59.12 o
  -3   5   3     4000.04     4224.92     56.42 o
  -1   5   3    10738.97    11223.31     96.59 o
   1   5   3    20978.02    20828.83    174.25 o
   3   5   3    28939.73    28808.82    432.45 o
   5   5   3      390.22      419.26     36.05 o
   7   5   3       38.46        6.15     14.43 o
   9   5   3     9696.77     9553.83    145.08 o
  11   5   3     8333.48     8076.89    125.54 o
  13   5   3     2182.17     2264.90     81.07 o
  15   5   3     3045.25     3062.90    117.54 o
  17   5   3     3525.88     3460.05    150.26 o
  19   5   3      334.82      651.30    127.51 o
 -20   6   3       52.90      -26.86     69.34 o
 -18   6   3      228.92      166.13     68.14 o
 -16   6   3       14.24       26.16     44.29 o
 -14   6   3      220.09      328.44     89.13 o
 -12   6   3     1107.43     1145.09     64.47 o
 -10   6   3      656.08      615.44     35.75 o
  -8   6   3     3327.54     3118.50     73.43 o
  -6   6   3      414.04     1098.63    111.10 o
  -4   6   3    11063.08    11551.43    210.28 o
  -2   6   3      455.10      521.00     24.43 o
   0   6   3     4949.20     4985.05     73.27 o
   2   6   3       58.85       97.51     17.65 o
   4   6   3     6373.54     6466.04    101.04 o
   6   6   3     1401.72     1311.20     45.91 o
   8   6   3      219.77      248.69     38.05 o
  10   6   3     1254.23     1190.92     56.91 o
  12   6   3     1072.67     1086.55     54.20 o
  14   6   3      391.86      375.83     89.67 o
  16   6   3      539.20      726.38     88.40 o
  18   6   3      906.60     1130.30    106.61 o
 -19   7   3      529.68      618.70     95.27 o
 -17   7   3      859.26      921.13     85.87 o
 -15   7   3     4138.92     4473.04    155.95 o
 -13   7   3     1709.42     1719.51     92.04 o
 -11   7   3       79.45       16.21     29.41 o
  -9   7   3      594.63      564.16     36.11 o
  -7   7   3      489.87      471.49     30.82 o
  -5   7   3      155.75      114.44     17.65 o
  -3   7   3     1263.27     1245.01     36.69 o
  -1   7   3     3220.03     3221.37     70.29 o
   1   7   3      548.69      605.68     32.39 o
   3   7   3    18635.79    19138.26    173.83 o
   5   7   3    14038.10    13963.08    192.44 o
   7   7   3    12372.36    12015.87    196.06 o
   9   7   3     9780.08     9556.79    152.45 o
  11   7   3     3177.93     3205.12    108.61 o
  13   7   3      376.80      444.72     59.97 o
  15   7   3     2519.85     2544.40    136.09 o
  17   7   3     1058.64     1164.81    117.40 o
 -18   8   3      487.14      582.12    108.86 o
 -16   8   3      226.63      182.04     68.85 o
 -14   8   3       20.96       43.16    105.27 o
 -12   8   3      346.77      495.01     60.60 o
 -10   8   3     3976.41     3926.53    113.44 o
  -8   8   3     6255.88     5985.43    113.85 o
  -6   8   3       22.47       -3.11     21.86 o
  -4   8   3     9991.19     9217.81    129.82 o
  -2   8   3     1997.88     2036.07     68.77 o
   0   8   3       14.76       44.35     26.91 o
   2   8   3       24.76       -2.95     21.28 o
   4   8   3       67.75       76.10     26.15 o
   6   8   3     5337.30     5226.87    135.74 o
   8   8   3      262.64      331.05     53.83 o
  10   8   3      149.60      140.14     44.25 o
  12   8   3       61.55       51.16     28.55 o
  14   8   3       25.69      100.55     45.51 o
  16   8   3      923.09     1132.73    111.80 o
 -17   9   3      648.26      904.38    108.02 o
 -15   9   3      190.71      264.01     62.63 o
 -13   9   3     1923.35     1786.68     97.60 o
 -11   9   3     1504.70     1407.77     81.66 o
  -9   9   3       47.12       82.75     35.60 o
  -7   9   3      874.11      906.03     57.17 o
  -5   9   3      949.58      935.42     48.19 o
  -3   9   3      680.96      692.04     36.19 o
  -1   9   3      211.56      270.63     32.13 o
   1   9   3       77.05      105.99     32.39 o
   3   9   3     1396.69     1328.58     45.02 o
   5   9   3    12615.86    12256.96    168.31 o
   7   9   3    14672.33    14312.33    249.50 o
   9   9   3     9333.04     9188.13    226.01 o
  11   9   3     2180.65     2434.79    116.48 o
  13   9   3     2094.71     1925.00    128.44 o
  15   9   3      670.07      876.32    106.64 o
  17   9   3      436.75      594.17    110.30 o
 -18  10   3       12.01       52.11     53.32 o
 -16  10   3       20.34      -13.94    111.25 o
 -14  10   3        6.25       62.67     45.78 o
 -12  10   3      621.94      911.31     79.20 o
 -10  10   3       13.59       35.02     38.34 o
  -8  10   3     1040.95     1044.74     60.57 o
  -6  10   3       53.95       32.69     26.53 o
  -4  10   3     1581.02     1769.22     62.98 o
  -2  10   3     1261.57     1368.54     68.47 o
   0  10   3     1863.80     1830.72     70.12 o
   2  10   3      153.85      132.81     30.99 o
   4  10   3        0.31       37.33     28.84 o
   6  10   3       14.33       48.17     24.92 o
   8  10   3      285.13      286.21     59.44 o
  10  10   3     2695.69     2715.78    140.28 o
  12  10   3       22.82      -82.42     82.42 o
  14  10   3        7.75       36.96     66.08 o
  16  10   3        1.45      -16.37     64.20 o
 -17  11   3      594.74      320.50     99.81 o
 -15  11   3       10.73       -0.20     46.06 o
 -13  11   3       84.02       81.14     45.74 o
 -11  11   3     4740.16     5044.65    160.34 o
  -9  11   3     1693.60     1923.43     93.31 o
  -7  11   3      271.30      364.15     57.97 o
  -5  11   3      343.18      465.35     66.51 o
  -3  11   3      282.74      350.26     46.87 o
  -1  11   3     5977.40     5883.00    146.74 o
   1  11   3      412.39      427.36     40.50 o
   3  11   3      196.85       86.53     39.18 o
   5  11   3     3480.81     3501.63    101.29 o
   7  11   3     9248.57     8978.79    220.01 o
   9  11   3     1479.29     1507.88    107.99 o
  11  11   3     1361.73     1212.98    144.40 o
  13  11   3     2243.34     2292.04    146.62 o
  15  11   3      307.63      552.52    165.40 o
 -16  12   3      193.89       81.13    126.78 o
 -14  12   3        8.61       78.72     65.59 o
 -12  12   3        8.93      -49.96     61.90 o
 -10  12   3      360.74      440.17     91.45 o
  -8  12   3      908.15      779.92     64.67 o
  -6  12   3        9.02      -14.10     44.16 o
  -4  12   3     1662.47     1541.42     87.53 o
  -2  12   3     2263.31     2405.57    111.43 o
   0  12   3        1.52      -11.56     41.97 o
   2  12   3      122.48      194.79     41.65 o
   4  12   3      176.62      137.88     35.86 o
   6  12   3     2585.25     2377.70    141.66 o
   8  12   3      927.60      989.65     81.83 o
  10  12   3      196.27      695.41    193.30 o
  12  12   3       36.75       31.27    106.74 o
  14  12   3       14.12      150.16    123.28 o
 -15  13   3      139.80      133.91    179.08 o
 -13  13   3      256.78       52.86    141.46 o
 -11  13   3      647.71      665.84     95.06 o
  -9  13   3     1036.02     1040.06    112.36 o
  -7  13   3        5.12       16.16     70.97 o
  -5  13   3       14.94      100.36     90.59 o
  -3  13   3     1291.94     1319.93     94.36 o
  -1  13   3      579.48      640.82     71.70 o
   1  13   3      636.41      741.53    100.83 o
   3  13   3     1228.14     1229.40     88.60 o
   5  13   3     3798.34     3841.24    155.38 o
   7  13   3     3276.25     3306.07    166.49 o
   9  13   3      629.56      700.94     81.85 o
  11  13   3      770.82      858.93     90.05 o
  13  13   3      224.02      578.44    150.00 o
 -14  14   3       16.97      -17.56     65.08 o
 -12  14   3      207.04      417.58    129.68 o
 -10  14   3       23.31      -56.04     56.04 o
  -8  14   3      232.62      333.52     72.33 o
  -6  14   3       44.71      135.86     58.29 o
  -4  14   3      422.24      458.51    118.20 o
  -2  14   3        2.94       -9.22     64.85 o
   0  14   3      611.91      680.55     73.59 o
   2  14   3       17.22      101.62     47.11 o
   4  14   3      165.18      168.19     62.10 o
   6  14   3      265.69      254.45     64.53 o
   8  14   3       64.24       52.90     52.47 o
  10  14   3      278.11      370.21     73.49 o
  12  14   3       69.97      -95.28     95.28 o
 -13  15   3      235.37      115.22     96.90 o
 -11  15   3      210.61      502.26    133.56 o
  -9  15   3      287.33      408.17    173.03 o
  -7  15   3        0.55      -21.74     94.29 o
  -5  15   3      370.93      527.28    120.86 o
  -3  15   3      178.07      259.46     81.93 o
  -1  15   3       33.00      189.36     92.98 o
   1  15   3      182.12      133.05     76.17 o
   3  15   3     1590.97     1593.15    121.79 o
   5  15   3     1803.63     1794.68    129.68 o
   7  15   3      622.98      711.10    113.89 o
   9  15   3     1098.69     1391.17    158.82 o
  11  15   3      168.34      151.45     92.67 o
 -10  16   3      151.47       56.38    124.35 o
  -8  16   3      109.61      167.92     82.81 o
  -6  16   3       42.17       31.82    129.02 o
  -4  16   3       82.39       37.62     59.98 o
  -2  16   3      680.40      864.61    124.88 o
   0  16   3      863.30     1185.56    186.65 o
   2  16   3      212.86      -36.32    119.74 o
   4  16   3       28.43       27.37    121.70 o
   6  16   3      128.65       40.38     76.54 o
   8  16   3      105.21     -101.65    101.65 o
  10  16   3       30.23      -37.63     67.41 o
  -9  17   3      128.50      -27.92     86.13 o
  -7  17   3      470.25       73.31    123.84 o
  -5  17   3      229.21      254.47    114.87 o
  -3  17   3      220.00       73.07     74.19 o
  -1  17   3       24.09       59.90    244.87 o
   1  17   3       97.28      153.03    134.61 o
   3  17   3      637.36      793.62    122.90 o
   5  17   3       94.78      -61.98    124.48 o
   7  17   3      194.33      517.04    112.61 o
  -6  18   3      114.83      201.38     88.51 o
  -4  18   3        6.39       -2.09     80.25 o
  -2  18   3       12.77       -9.66    119.67 o
   0  18   3        1.36     -108.26    108.26 o
   2  18   3      137.63      192.78    103.76 o
   4  18   3       23.27      153.26     79.44 o
 -20   0   4        3.25      -17.89     68.27 o
 -18   0   4      531.03      463.27     93.41 o
 -16   0   4     1323.47     1491.10    139.56 o
 -14   0   4      397.67      264.84     44.68 o
 -12   0   4     3758.04     3752.73    122.39 o
 -10   0   4    33437.75    33914.58    375.74 o
  -8   0   4    57470.64    59281.47    546.58 o
  -6   0   4    24591.19    25015.26    191.99 o
  -4   0   4   103018.52   106011.08    700.01 o
  -2   0   4    12259.93    11912.84    108.25 o
   2   0   4    48609.28    49601.40    326.16 o
   4   0   4    46312.12    46330.09    340.51 o
   6   0   4     1680.14     1667.31     50.70 o
   8   0   4      374.74      484.20     38.43 o
  10   0   4      463.03      484.92     64.38 o
  12   0   4        0.80      105.80     89.93 o
  14   0   4      375.81      543.95    135.60 o
  16   0   4       37.37      170.60    102.24 o
  18   0   4       87.30       92.44     67.72 o
 -21   1   4        6.18        0.09    170.33 o
 -19   1   4        9.41       -1.30     60.25 o
 -17   1   4      365.12      256.56     85.10 o
 -15   1   4     3455.15     3195.48    103.63 o
 -13   1   4       10.66       24.84     24.48 o
 -11   1   4       73.35       33.14     17.22 o
  -9   1   4     1086.82     1170.80     32.10 o
  -7   1   4      208.19      278.95     16.44 o
  -5   1   4    26830.88    28994.09    157.89 o
  -3   1   4    19466.78    21228.12    117.17 o
  -1   1   4     1459.36     1482.70     25.19 o
   1   1   4    25151.12    26267.00    143.93 o
   3   1   4     1415.65     1490.48     25.63 o
   5   1   4       79.77      136.97     16.07 o
   7   1   4     1088.26     1119.85     35.00 o
   9   1   4     7060.28     7072.45     98.21 o
  11   1   4     5902.60     5735.59    109.45 o
  13   1   4       15.50      -30.09     36.21 o
  15   1   4      175.03      114.93     31.88 o
  17   1   4      159.81       97.29     61.06 o
  19   1   4       62.29      -30.60     63.91 o
 -20   2   4       46.73       87.69     57.97 o
 -18   2   4     1126.94     1315.96    138.15 o
 -16   2   4     2519.07     2443.29    104.59 o
 -14   2   4      837.39      691.90     57.11 o
 -12   2   4     2152.79     2060.82     68.04 o
 -10   2   4     8904.47     9018.61    124.99 o
  -8   2   4    20321.02    20417.17    170.80 o
  -6   2   4    60221.28    60842.03    336.03 o
  -4   2   4    36823.94    36876.92    193.52 o
  -2   2   4    33041.74    33140.03    172.02 o
   0   2   4       47.42       53.59      7.62 o
   2   2   4      132.87      202.57     12.14 o
   4   2   4    26955.08    27033.38    172.23 o
   6   2   4    11278.23    11781.79    113.39 o
   8   2   4       25.10       24.13     18.19 o
  10   2   4       24.08       74.38     30.25 o
  12   2   4      158.67      485.30    111.12 o
  14   2   4      819.18      971.23     67.30 o
  16   2   4      439.89      393.21     69.67 o
  18   2   4      485.43      600.32     92.10 o
 -21   3   4        0.02      138.34     68.13 o
 -19   3   4      151.05      213.34     89.33 o
 -17   3   4      167.46      140.39    129.28 o
 -15   3   4       85.95       37.33     37.18 o
 -13   3   4     1858.96     1853.42     71.37 o
 -11   3   4      266.11      223.45     26.64 o
  -9   3   4     6741.30     6862.99     98.85 o
  -7   3   4      417.09      402.00     22.57 o
  -5   3   4      342.15      316.15     16.51 o
  -3   3   4    20037.71    20876.60    137.06 o
  -1   3   4       28.88       25.29      9.09 o
   1   3   4    14091.93    15051.96    108.05 o
   3   3   4     2493.39     2497.96     45.40 o
   5   3   4     5975.76     6186.92     82.83 o
   7   3   4      144.77      108.69     14.21 o
   9   3   4     3848.85     3969.01     78.85 o
  11   3   4     5144.06     5071.10     96.81 o
  13   3   4      147.27      100.97     34.53 o
  15   3   4     1713.92     1639.93     87.73 o
  17   3   4       91.54       93.38    115.46 o
  19   3   4       22.13       64.86    120.96 o
 -20   4   4      380.06      750.25    128.79 o
 -18   4   4     1439.87     1672.73    118.92 o
 -16   4   4     4157.96     4349.78    153.37 o
 -14   4   4     7457.41     7433.23    162.71 o
 -12   4   4     1357.49     1384.80     52.54 o
 -10   4   4      615.67      580.14     34.92 o
  -8   4   4     7496.36     7492.52    104.84 o
  -6   4   4    32763.01    32409.90    232.97 o
  -4   4   4    49540.77    49613.03    383.45 o
  -2   4   4     6427.79     6097.03     56.58 o
   0   4   4    31186.96    31443.15    176.32 o
   2   4   4    16059.06    16663.13    136.18 o
   4   4   4     1273.52     1262.21     39.46 o
   6   4   4     7231.51     7203.04     87.57 o
   8   4   4     4961.87     4831.23     78.08 o
  10   4   4      984.78      922.00     65.27 o
  12   4   4     3163.02     3020.78     78.92 o
  14   4   4      526.52      548.94     89.82 o
  16   4   4      629.52      726.65    111.68 o
  18   4   4      166.30      266.12    114.07 o
 -19   5   4       85.65       49.00     59.94 o
 -17   5   4      144.13      127.64     79.16 o
 -15   5   4       28.43       64.28     89.45 o
 -13   5   4      326.66      267.57     33.12 o
 -11   5   4    11139.51    10881.86    163.62 o
  -9   5   4      665.44      677.40     35.28 o
  -7   5   4     5891.13     5976.30    115.76 o
  -5   5   4    13338.53    13318.77    168.71 o
  -3   5   4     1716.02     1863.11     37.38 o
  -1   5   4     2998.25     3067.25     48.09 o
   1   5   4     9568.98     9632.03    116.54 o
   3   5   4     4185.21     4033.65     64.85 o
   5   5   4        7.50       70.08     20.00 o
   7   5   4     6441.09     6456.89    101.28 o
   9   5   4     1044.79      990.44     39.79 o
  11   5   4      176.19      116.16     23.79 o
  13   5   4      756.40      791.58     66.41 o
  15   5   4        0.68       22.06     52.37 o
  17   5   4       42.37       81.99     67.04 o
 -18   6   4      114.99      160.08     79.65 o
 -16   6   4     1229.67     1293.42     89.26 o
 -14   6   4     8200.35     7740.15    211.29 o
 -12   6   4    10829.45    10585.83    196.36 o
 -10   6   4     1706.80     1712.08     70.19 o
  -8   6   4    10191.40    10152.30    165.77 o
  -6   6   4    17328.72    18092.68    165.96 o
  -4   6   4      943.24      870.71     27.43 o
  -2   6   4    21837.75    22965.83    182.62 o
   0   6   4    64522.02    65485.50    442.01 o
   2   6   4    21467.63    21316.76    191.30 o
   4   6   4     5398.90     5466.48     89.69 o
   6   6   4     5217.44     5253.29    117.07 o
   8   6   4       40.81       20.25     22.73 o
  10   6   4     3260.15     3386.78    110.88 o
  12   6   4      504.28      576.93     54.72 o
  14   6   4       83.15      105.79     68.53 o
  16   6   4        4.01      307.02     83.67 o
  18   6   4      587.84      796.48    235.40 o
 -19   7   4        9.89      -33.80     54.05 o
 -17   7   4      110.23       69.51    132.59 o
 -15   7   4      131.56       84.98     42.10 o
 -13   7   4     2722.77     2624.49    114.84 o
 -11   7   4       66.42       45.28     27.91 o
  -9   7   4      773.87      656.44     65.28 o
  -7   7   4     1722.22     1760.62     48.55 o
  -5   7   4     3115.95     3295.03     59.81 o
  -3   7   4     1337.32     1272.09     42.20 o
  -1   7   4    10358.17    10353.52    122.66 o
   1   7   4    21939.75    22120.92    221.01 o
   3   7   4       86.83       79.29     22.43 o
   5   7   4     1131.33     1132.10     47.55 o
   7   7   4       12.57       35.05     38.18 o
   9   7   4      303.01      320.48     45.69 o
  11   7   4      906.73      820.57     64.40 o
  13   7   4      116.67       31.30     89.66 o
  15   7   4        5.64       26.02     53.36 o
  17   7   4      128.88      694.76    144.35 o
 -18   8   4        7.67      -39.12     53.21 o
 -16   8   4       19.89       21.24     69.04 o
 -14   8   4     1438.80     1565.49     99.63 o
 -12   8   4     5455.46     5430.34    161.50 o
 -10   8   4    11494.77    11161.87    198.48 o
  -8   8   4     8412.87     8459.66    174.57 o
  -6   8   4     5803.41     5959.84     91.43 o
  -4   8   4     6384.47     6501.18     99.14 o
  -2   8   4    11028.10    11301.76    153.29 o
   0   8   4     7020.95     7072.08    109.08 o
   2   8   4    12095.33    12098.87    163.78 o
   4   8   4      303.44      370.83     37.47 o
   6   8   4      111.35      133.44     33.06 o
   8   8   4       89.00      157.86     59.48 o
  10   8   4       17.62       74.62     66.22 o
  12   8   4      295.09       76.18     54.69 o
  14   8   4      115.79      135.77     51.36 o
  16   8   4      480.95      492.26     84.83 o
 -17   9   4       75.51      163.07     81.42 o
 -15   9   4       21.56       95.77     44.09 o
 -13   9   4      136.47      179.55     46.90 o
 -11   9   4      211.72      316.73     69.53 o
  -9   9   4     1075.18     1169.56     76.17 o
  -7   9   4     1516.53     1564.89     65.78 o
  -5   9   4      340.64      362.20     28.07 o
  -3   9   4       45.98       67.91     28.71 o
  -1   9   4     3124.90     3183.25     82.18 o
   1   9   4       57.30      105.94     23.65 o
   3   9   4     3879.85     3802.80     70.61 o
   5   9   4     3018.50     3147.53     87.43 o
   7   9   4      290.36      410.46     60.13 o
   9   9   4      721.60      587.70     62.57 o
  11   9   4       88.51      294.12     89.15 o
  13   9   4       18.25     -101.71    122.90 o
  15   9   4       19.20      -48.16     54.15 o
 -18  10   4      331.85      536.79    142.70 o
 -16  10   4      168.69      319.74    155.76 o
 -14  10   4       29.36       25.91     53.46 o
 -12  10   4     2113.84     2002.16    104.66 o
 -10  10   4     6636.99     6668.29    176.51 o
  -8  10   4     6650.35     6731.71    149.20 o
  -6  10   4     5431.96     5192.74    116.58 o
  -4  10   4    15563.95    15567.61    231.90 o
  -2  10   4     9893.12    10246.56    187.31 o
   0  10   4     4454.11     4536.11    109.31 o
   2  10   4       77.76      183.84     50.65 o
   4  10   4      849.82      863.67     53.70 o
   6  10   4      106.58       40.68     35.14 o
   8  10   4      127.49       93.73     52.76 o
  10  10   4     5056.39     4998.96    172.06 o
  12  10   4      415.44      407.79     77.42 o
  14  10   4      701.11      646.65    145.19 o
  16  10   4      856.76     1003.84    126.89 o
 -17  11   4      133.09      120.84     63.45 o
 -15  11   4       14.84      -52.82     52.82 o
 -13  11   4        7.41        1.98     47.65 o
 -11  11   4      230.39      166.76     52.62 o
  -9  11   4      147.16      123.67     56.25 o
  -7  11   4      185.52      114.50     39.58 o
  -5  11   4        4.43       24.30     36.66 o
  -3  11   4      468.98      585.77     55.77 o
  -1  11   4      110.64      119.60     39.43 o
   1  11   4        4.88       69.80     36.91 o
   3  11   4      382.92      370.04     50.28 o
   5  11   4       90.18       74.99     37.28 o
   7  11   4       46.83       36.51     46.48 o
   9  11   4       33.07        8.04     75.19 o
  11  11   4       68.47      457.26    207.90 o
  13  11   4       25.53       34.02     52.12 o
  15  11   4       92.96       -1.58    106.98 o
 -16  12   4      802.03     1009.73    118.94 o
 -14  12   4      626.36      563.08     87.26 o
 -12  12   4     1638.24     1403.87    106.72 o
 -10  12   4     4438.21     4597.38    165.48 o
  -8  12   4      716.10      713.86     76.95 o
  -6  12   4      444.81      373.16     66.66 o
  -4  12   4     6138.50     6217.67    172.32 o
  -2  12   4     9029.86     8810.85    198.26 o
   0  12   4     2472.71     2487.91     90.07 o
   2  12   4     3642.84     3775.25    114.94 o
   4  12   4     1701.80     1626.66     87.98 o
   6  12   4       58.32       47.05     39.51 o
   8  12   4      332.74      314.17     56.94 o
  10  12   4      308.40      389.35    156.06 o
  12  12   4        4.01       47.41     79.79 o
  14  12   4     1084.33     1003.41    122.65 o
 -15  13   4      150.58       22.76     96.92 o
 -13  13   4       29.03       42.39     65.33 o
 -11  13   4      540.85      416.76     72.53 o
  -9  13   4      859.34      933.16     93.97 o
  -7  13   4        2.04       21.90     41.31 o
  -5  13   4       92.16      106.15     54.54 o
  -3  13   4       51.82       32.19     39.24 o
  -1  13   4        4.29       41.73     34.61 o
   1  13   4       76.76       -3.66     59.48 o
   3  13   4      839.65      951.51     92.63 o
   5  13   4      660.19      784.50     86.69 o
   7  13   4      233.98      104.00     70.79 o
   9  13   4       58.60      -40.33     48.32 o
  11  13   4       76.28       72.71     44.41 o
  13  13   4      149.48      226.19     93.40 o
 -14  14   4      837.95      802.67    232.25 o
 -12  14   4     1809.39     1735.57    153.34 o
 -10  14   4     1617.90     1783.18    147.10 o
  -8  14   4      810.44      662.90     92.88 o
  -6  14   4      152.00      136.56     64.48 o
  -4  14   4       36.09       34.38     56.03 o
  -2  14   4     2760.01     2704.01    113.47 o
   0  14   4     4664.19     4860.18    194.11 o
   2  14   4     4506.91     4449.40    195.32 o
   4  14   4      808.77      846.18     80.64 o
   6  14   4        4.52       77.16     46.21 o
   8  14   4       95.69       -2.94     44.97 o
  10  14   4       45.23       46.96     50.25 o
  12  14   4      315.83      410.06     87.26 o
 -13  15   4      203.79      149.51     99.55 o
 -11  15   4       51.11       97.95    131.46 o
  -9  15   4      111.23       49.83     76.41 o
  -7  15   4        3.15       56.01     72.36 o
  -5  15   4      144.88      297.58     86.21 o
  -3  15   4      421.84      234.80     81.37 o
  -1  15   4      418.44      354.43     78.50 o
   1  15   4      272.37      433.42     93.44 o
   3  15   4      208.56       94.31     52.79 o
   5  15   4      105.65       92.58     67.45 o
   7  15   4       37.38      -31.64     59.08 o
   9  15   4        1.76      159.96     67.25 o
  11  15   4       52.18      266.45    137.37 o
 -10  16   4      550.69      971.64    172.52 o
  -8  16   4     1896.81     1912.02    269.57 o
  -6  16   4     1119.34     1327.68    131.22 o
  -4  16   4      831.74      982.55    158.02 o
  -2  16   4      511.60      388.35     80.60 o
   0  16   4     2467.30     2287.02    232.00 o
   2  16   4      661.27      496.22     99.57 o
   4  16   4       12.11      -37.80     55.09 o
   6  16   4       53.66       71.07     56.75 o
   8  16   4      144.46       44.68     86.66 o
  -9  17   4       79.97      -25.76    190.27 o
  -7  17   4      229.07      270.93     96.03 o
  -5  17   4       95.02      131.29     97.51 o
  -3  17   4       89.37       -2.03     86.36 o
  -1  17   4        1.30      -29.92     69.20 o
   1  17   4        2.79      -13.12     85.97 o
   3  17   4        1.81        0.82     60.28 o
   5  17   4       17.40      -46.25     68.19 o
   7  17   4       29.54     -103.84    103.84 o
  -6  18   4     1789.15     2087.40    200.44 o
  -4  18   4      655.86      825.43    239.75 o
  -2  18   4      483.02      316.39    129.15 o
   0  18   4      378.83      236.39    111.76 o
   2  18   4       10.13      633.70    206.32 o
   4  18   4       10.48      105.40    143.03 o
 -21   1   5      798.12      688.58     97.89 o
 -19   1   5      979.22     1131.05     97.14 o
 -17   1   5       32.79       15.92     49.54 o
 -15   1   5      640.59      630.02     50.90 o
 -13   1   5     4797.46     4865.59    110.02 o
 -11   1   5      138.45       90.70     16.02 o
  -9   1   5     9159.27     9454.71    100.28 o
  -7   1   5     6085.37     6032.45     76.28 o
  -5   1   5        9.22        0.85      9.84 o
  -3   1   5      111.86      120.18     10.03 o
  -1   1   5       36.00       12.90      7.67 o
   1   1   5     5041.05     5423.14     53.79 o
   3   1   5    62681.14    63030.45    321.03 o
   5   1   5   127705.88   129630.93    681.75 o
   7   1   5    16411.38    16341.47    186.69 o
   9   1   5     3452.59     3505.79     78.95 o
  11   1   5     3182.14     3321.32     96.66 o
  13   1   5     1512.65     1425.96     75.83 o
  15   1   5      238.77      242.98     45.23 o
  17   1   5     1134.12     1131.82     96.07 o
  19   1   5      983.79     1083.84    129.98 o
 -20   2   5      948.32      912.66    107.67 o
 -18   2   5      251.36      122.43     86.36 o
 -16   2   5     2078.82     1979.37     95.53 o
 -14   2   5     2925.99     2831.73    140.78 o
 -12   2   5      996.65     1001.20     51.75 o
 -10   2   5     2035.23     2208.66     56.02 o
  -8   2   5     5572.77     5731.82     79.12 o
  -6   2   5    17379.28    16321.03    136.08 o
  -4   2   5    10329.83    10097.93     79.32 o
  -2   2   5    26434.36    28168.89    149.56 o
   0   2   5    11479.42    12516.12     99.61 o
   2   2   5       41.84       80.25     14.28 o
   4   2   5     5830.98     5696.89     73.19 o
   6   2   5      166.71      207.46     22.01 o
   8   2   5     1565.68     1646.41     58.10 o
  10   2   5      509.19      495.55     34.23 o
  12   2   5      741.24      810.18     62.26 o
  14   2   5      619.32      556.49     76.66 o
  16   2   5      350.70      370.65     57.25 o
  18   2   5       44.81       81.29     54.21 o
 -21   3   5      386.70       42.84     70.96 o
 -19   3   5      345.69      310.17     57.08 o
 -17   3   5      778.52      914.52     94.33 o
 -15   3   5      633.12      595.26     59.48 o
 -13   3   5     2054.22     2052.62     77.51 o
 -11   3   5     3659.26     3570.58     83.52 o
  -9   3   5      858.16     1026.95     40.15 o
  -7   3   5     1308.57     1305.01     38.41 o
  -5   3   5     4922.38     4893.66     61.22 o
  -3   3   5     4594.39     4344.54     55.63 o
  -1   3   5    19953.23    20102.77    129.11 o
   1   3   5    23754.33    23461.09    144.03 o
   3   3   5    32232.78    33654.66    221.76 o
   5   3   5       90.14      100.85     17.53 o
   7   3   5     6691.14     6965.55    107.68 o
   9   3   5     2127.36     2215.90     64.14 o
  11   3   5     7502.72     7683.22    130.62 o
  13   3   5     5884.18     5924.65    144.58 o
  15   3   5     5000.78     5088.81    168.52 o
  17   3   5      904.52      895.15     82.02 o
 -20   4   5      196.24      -58.61     67.12 o
 -18   4   5      338.94      321.70     99.25 o
 -16   4   5        2.93      -40.81     65.38 o
 -14   4   5       36.66       84.99     31.70 o
 -12   4   5      479.74      452.80     46.18 o
 -10   4   5      433.53      418.59     30.07 o
  -8   4   5      686.16      695.78     33.62 o
  -6   4   5    12237.94    12539.76    128.70 o
  -4   4   5       31.11       24.28     14.49 o
  -2   4   5     5384.29     5226.91     56.54 o
   0   4   5     1369.03     1550.65     28.82 o
   2   4   5     1995.14     1901.31     38.91 o
   4   4   5       42.07       21.65     12.19 o
   6   4   5      587.77      614.21     32.26 o
   8   4   5       44.40       77.48     20.34 o
  10   4   5      161.68       78.28     33.86 o
  12   4   5       20.97       14.61     37.40 o
  14   4   5     1474.49     1609.68     95.37 o
  16   4   5      317.32      533.43     71.61 o
  18   4   5       74.92       27.25     56.01 o
 -19   5   5       26.54      -35.72     63.28 o
 -17   5   5     1452.19     1380.54     94.38 o
 -15   5   5     2555.92     2492.73    144.37 o
 -13   5   5      371.50      444.84     42.98 o
 -11   5   5     1062.09     1070.87     47.75 o
  -9   5   5      853.82      860.24     47.97 o
  -7   5   5     2685.10     2739.30     67.36 o
  -5   5   5    18483.51    18030.84    163.34 o
  -3   5   5    14223.43    14743.17    111.97 o
  -1   5   5     9937.34    10048.53    101.31 o
   1   5   5    28109.72    28748.30    216.78 o
   3   5   5     5599.26     5534.64     78.12 o
   5   5   5     3217.85     3409.42     76.67 o
   7   5   5     5763.92     5819.50    104.07 o
   9   5   5    13592.54    13558.54    193.14 o
  11   5   5     4755.91     4772.25    121.94 o
  13   5   5     8205.72     8211.90    197.79 o
  15   5   5     3834.14     4093.62    154.19 o
  17   5   5      337.77      308.15    146.58 o
 -20   6   5       13.41      -47.45     54.29 o
 -18   6   5       91.14      558.83    133.86 o
 -16   6   5      416.36      392.04     78.28 o
 -14   6   5       14.60      -38.58     53.33 o
 -12   6   5      538.34      530.31     42.50 o
 -10   6   5      437.98      382.09     41.99 o
  -8   6   5      429.94      407.02     34.10 o
  -6   6   5      413.60      361.71     27.56 o
  -4   6   5     6651.91     6528.78     80.52 o
  -2   6   5     1206.56     1206.43     43.84 o
   0   6   5      249.91      296.88     24.55 o
   2   6   5     1687.71     1701.76     40.91 o
   4   6   5     3166.75     3273.72     64.97 o
   6   6   5      120.17      228.49     39.13 o
   8   6   5     2187.61     2289.57     77.55 o
  10   6   5      677.34      759.46     48.97 o
  12   6   5       84.48       90.06     78.26 o
  14   6   5        8.64       82.87     59.27 o
  16   6   5        2.32      169.26     59.46 o
 -19   7   5      410.37      739.57     96.18 o
 -17   7   5      743.04      776.49     75.24 o
 -15   7   5     1777.75     1758.41    103.04 o
 -13   7   5      110.45       70.46     47.67 o
 -11   7   5       15.40        7.19     34.62 o
  -9   7   5      456.00      516.57     50.57 o
  -7   7   5     5092.13     5095.37     88.17 o
  -5   7   5     6789.96     6878.52     89.85 o
  -3   7   5       22.18       55.94     18.45 o
  -1   7   5      239.97      295.22     28.17 o
   1   7   5    13663.73    13576.45    151.66 o
   3   7   5     4906.65     4831.41     87.22 o
   5   7   5    10761.96    10643.53    156.82 o
   7   7   5    19990.87    19926.54    253.97 o
   9   7   5    15597.04    15982.14    228.00 o
  11   7   5     1425.78     1108.94     75.70 o
  13   7   5      242.71      392.39     68.81 o
  15   7   5     1026.20     1040.20     97.23 o
  17   7   5      180.61      429.47    170.40 o
 -18   8   5        9.14       -4.53     49.91 o
 -16   8   5      413.01      363.60     78.89 o
 -14   8   5       33.91       24.61     35.99 o
 -12   8   5     1166.95     1242.97     80.72 o
 -10   8   5     1485.65     1415.98     82.56 o
  -8   8   5     5674.50     5758.01    130.58 o
  -6   8   5     1421.74     1396.76     43.38 o
  -4   8   5     1744.26     1794.45     59.66 o
  -2   8   5     2361.12     2390.03     64.40 o
   0   8   5     4828.52     4745.71    102.29 o
   2   8   5      274.49      305.62     31.34 o
   4   8   5     7924.96     7811.84    137.82 o
   6   8   5     2337.64     2236.10     80.79 o
   8   8   5     1411.92     1456.53     79.09 o
  10   8   5      744.98      892.35     64.52 o
  12   8   5      150.20       86.20     46.76 o
  14   8   5      382.56      494.17    109.52 o
  16   8   5      188.70      402.28     92.25 o
 -17   9   5      190.44      181.84     57.04 o
 -15   9   5        4.79       27.30     43.39 o
 -13   9   5       31.08       32.75     66.84 o
 -11   9   5        4.58        6.36     33.84 o
  -9   9   5       13.41      244.42     52.49 o
  -7   9   5     2224.01     2261.70     79.02 o
  -5   9   5       39.50        0.13     25.61 o
  -3   9   5     2998.86     3075.40     77.62 o
  -1   9   5    10841.27    11302.58    182.19 o
   1   9   5     1079.66     1063.70     47.21 o
   3   9   5     8941.47     8864.57    148.75 o
   5   9   5     9313.31     8979.71    156.07 o
   7   9   5     8193.41     7993.78    186.26 o
   9   9   5     1519.36     1584.07     89.04 o
  11   9   5     2796.70     3076.55    137.75 o
  13   9   5      637.80      671.57    114.98 o
  15   9   5       47.45      216.16     96.39 o
 -18  10   5      128.34      168.68    110.33 o
 -16  10   5       19.45       24.40     71.45 o
 -14  10   5      111.08      119.96     47.47 o
 -12  10   5      657.28      739.93     67.72 o
 -10  10   5        0.63       23.97     38.47 o
  -8  10   5     1004.82     1180.65     86.54 o
  -6  10   5      726.65      795.01     45.65 o
  -4  10   5      765.27      821.14     57.61 o
  -2  10   5        5.46      351.79    100.40 o
   0  10   5     1263.57     1379.74     63.22 o
   2  10   5      104.34       47.64     43.10 o
   4  10   5      404.49      436.39     39.68 o
   6  10   5        1.50      102.51     84.25 o
   8  10   5      497.34      877.21    127.64 o
  10  10   5      173.44      168.93     55.64 o
  12  10   5        5.69       68.38     49.55 o
  14  10   5       13.11      221.46     93.54 o
 -17  11   5      316.47      217.23    116.96 o
 -15  11   5       95.99       71.70     56.11 o
 -13  11   5       40.25      114.57    133.19 o
 -11  11   5        1.46       74.42     51.22 o
  -9  11   5       33.72       25.83     92.37 o
  -7  11   5     1896.80     1825.90     86.95 o
  -5  11   5      384.47      477.77     65.79 o
  -3  11   5     9906.82    10030.82    182.23 o
  -1  11   5    11846.38    12615.51    214.95 o
   1  11   5     6793.57     6801.77    144.03 o
   3  11   5     2639.14     2722.07     88.67 o
   5  11   5     2318.36     2433.98    104.40 o
   7  11   5      744.68      938.01     73.56 o
   9  11   5     2465.88     2424.08    124.76 o
  11  11   5     2967.00     2870.42    143.32 o
  13  11   5     1729.83     1652.10    148.11 o
  15  11   5      137.33      220.14    151.71 o
 -16  12   5      129.44       41.12     72.48 o
 -14  12   5       50.58      124.11     65.15 o
 -12  12   5        6.13        1.76     43.64 o
 -10  12   5      466.50      506.96     69.51 o
  -8  12   5      597.90      688.76     66.40 o
  -6  12   5      225.02      220.47     57.97 o
  -4  12   5       56.53      120.47     59.88 o
  -2  12   5      492.77      536.83     52.61 o
   0  12   5      146.81       72.20     45.44 o
   2  12   5       88.89      153.21     37.73 o
   4  12   5     2080.24     2084.23    137.56 o
   6  12   5     1901.84     1964.58    121.00 o
   8  12   5      196.98      237.34     88.30 o
  10  12   5       45.51       64.32     47.38 o
  12  12   5      209.38      145.68     94.31 o
  14  12   5       79.31      780.15    228.95 o
 -15  13   5      355.87      380.99     97.30 o
 -13  13   5      135.55      103.07    128.04 o
 -11  13   5        4.05       57.37     53.36 o
  -9  13   5       40.13      113.09     96.07 o
  -7  13   5        8.56       48.70     64.80 o
  -5  13   5       26.63       -4.75     48.30 o
  -3  13   5     3296.93     3306.77    131.66 o
  -1  13   5     3003.90     2965.43    117.86 o
   1  13   5      691.41      757.70     64.27 o
   3  13   5      416.03      707.00    146.58 o
   5  13   5     1767.79     1692.17    123.02 o
   7  13   5     1095.66     1342.14    113.91 o
   9  13   5     1785.92     1942.47    128.15 o
  11  13   5     2329.05     2195.19    133.54 o
  13  13   5      478.77      332.05    170.20 o
 -14  14   5      245.26      395.95     90.80 o
 -12  14   5      674.58      854.07    159.96 o
 -10  14   5       25.43       31.02     57.18 o
  -8  14   5      258.72      228.55     74.84 o
  -6  14   5        2.66       44.32     57.49 o
  -4  14   5        1.18        6.47     33.08 o
  -2  14   5      600.17      691.58     75.73 o
   0  14   5      270.07      303.39     66.87 o
   2  14   5        7.96       83.16     81.74 o
   4  14   5      899.33      936.49    105.73 o
   6  14   5      197.31      223.26     63.55 o
   8  14   5      335.66      527.46     80.28 o
  10  14   5      124.60      145.62     77.22 o
  12  14   5       85.21       96.73     87.05 o
 -11  15   5       43.81       -5.85     90.51 o
  -9  15   5       21.40       70.81     72.08 o
  -7  15   5      161.44      205.73     69.07 o
  -5  15   5     1472.32     1267.57    105.96 o
  -3  15   5       45.42       61.25     62.86 o
  -1  15   5      569.16      617.34     92.28 o
   1  15   5      491.41      681.17    135.20 o
   3  15   5      659.61      703.74    114.66 o
   5  15   5      429.49      418.75     82.44 o
   7  15   5     1862.39     2022.12    129.36 o
   9  15   5     1807.26     1864.63    162.98 o
 -10  16   5       54.54       42.99     72.01 o
  -8  16   5       14.97      107.14     74.31 o
  -6  16   5       21.00       58.81     65.45 o
  -4  16   5        9.24       43.82     49.23 o
  -2  16   5       24.31       61.99     68.09 o
   0  16   5      148.53      171.55     73.28 o
   2  16   5        7.89       22.85    120.54 o
   4  16   5       15.05       -8.15     66.03 o
   6  16   5      119.86       33.09     59.96 o
   8  16   5      122.17      142.37    143.69 o
  -9  17   5       95.10      222.31     86.29 o
  -7  17   5       16.14      122.22     77.76 o
  -5  17   5       66.93      226.25    187.03 o
  -3  17   5      256.69      224.76     87.84 o
  -1  17   5      338.36      436.69    126.30 o
   1  17   5     1383.21     1289.75    190.96 o
   3  17   5      581.79      935.04    230.67 o
   5  17   5      312.82       40.04    131.58 o
  -4  18   5        1.84       65.95     78.59 o
  -2  18   5      134.66      507.38    199.35 o
   0  18   5        0.79        1.09     80.81 o
 -20   0   6       52.19      100.38     83.72 o
 -18   0   6      185.79      373.96     77.15 o
 -16   0   6     1271.86     1303.26    121.60 o
 -14   0   6     1457.77     1561.28    108.85 o
 -12   0   6    45278.41    45474.48    625.39 o
 -10   0   6    20278.32    20237.41    212.43 o
  -8   0   6     3873.25     3868.57     75.89 o
  -6   0   6     8652.90     8247.15    109.18 o
  -4   0   6    34738.71    35942.15    312.60 o
  -2   0   6     1557.01     1709.62     37.91 o
   0   0   6     1960.91     2163.99     98.89 o
   2   0   6     7078.14     6551.17    103.16 o
   4   0   6     5424.05     5532.34     96.65 o
   6   0   6     4262.33     4570.68    125.82 o
   8   0   6       22.26        7.88     33.55 o
  10   0   6      338.33      349.78     57.18 o
  12   0   6     9795.74    10201.14    275.24 o
  14   0   6     4535.80     4742.52    225.87 o
  16   0   6      469.01      673.86    133.31 o
  18   0   6      644.67      862.75    123.97 o
 -21   1   6      271.45      202.76     77.36 o
 -19   1   6        8.64       50.46     49.40 o
 -17   1   6        1.98      169.89     83.09 o
 -15   1   6      195.37       70.54     45.97 o
 -13   1   6        0.77       66.78     23.08 o
 -11   1   6       75.38      123.87     42.07 o
  -9   1   6        5.49        7.22     16.41 o
  -7   1   6      782.46      831.18     28.59 o
  -5   1   6      299.43      382.85     17.49 o
  -3   1   6      334.36      243.82     13.81 o
  -1   1   6     9499.77    10192.57     93.14 o
   5   1   6     1997.65     1971.02     48.61 o
   7   1   6      450.67      438.18     29.41 o
   9   1   6     7105.71     7056.95    126.96 o
  11   1   6       83.25      164.43     52.94 o
  13   1   6      352.60      434.84     79.74 o
  15   1   6      154.41        3.76     45.23 o
  17   1   6      167.39      153.41     59.50 o
 -20   2   6      247.88      385.75    126.43 o
 -18   2   6      739.01      649.34     78.59 o
 -16   2   6     1555.42     1500.12     96.79 o
 -14   2   6    12438.70    12348.86    195.66 o
 -12   2   6     7133.13     7367.37    120.23 o
 -10   2   6     5355.40     5263.13     92.37 o
  -8   2   6     7329.63     7716.82    100.31 o
  -6   2   6    32541.79    33629.29    236.09 o
  -4   2   6    26383.26    26332.12    189.37 o
  -2   2   6    25374.34    25449.80    149.78 o
   0   2   6     7031.85     7310.87     84.49 o
   2   2   6     2487.20     2679.55     42.91 o
   4   2   6       12.42       18.64     15.09 o
   6   2   6       66.03       90.52     19.91 o
   8   2   6     7080.05     7137.29    126.34 o
  10   2   6      212.42      168.36     34.24 o
  12   2   6     3077.67     2972.43     90.40 o
  14   2   6     1507.63     1593.23     95.04 o
  16   2   6      717.82      852.87     99.64 o
  18   2   6      718.72     1030.04    107.46 o
 -21   3   6       17.25       96.50     67.47 o
 -19   3   6       39.05       39.06     43.02 o
 -17   3   6       64.55       60.94     41.02 o
 -15   3   6     1087.99     1066.01     70.49 o
 -13   3   6      200.86      223.58     33.30 o
 -11   3   6     6072.64     6122.79    109.47 o
  -9   3   6        0.50       17.80     17.69 o
  -7   3   6      131.60      107.35     16.96 o
  -5   3   6     6424.22     6660.41     81.17 o
  -3   3   6    15079.61    16115.89    134.36 o
  -1   3   6     8114.33     8286.92     79.84 o
   3   3   6     1213.19     1043.45     33.56 o
   5   3   6       37.48       25.08     18.65 o
   7   3   6      229.95      327.82     42.45 o
   9   3   6     1897.06     1910.74     79.64 o
  11   3   6       79.40       33.51     26.82 o
  13   3   6      511.70      546.10     61.70 o
  15   3   6       44.86       10.05     48.25 o
  17   3   6       84.90      151.53    100.59 o
 -20   4   6      372.45      319.24    177.15 o
 -18   4   6     1800.27     1780.78    114.31 o
 -16   4   6     6003.94     5589.21    208.65 o
 -14   4   6     4522.58     4739.95    164.90 o
 -12   4   6      428.57      493.01     36.67 o
 -10   4   6     2575.74     2465.57     68.21 o
  -8   4   6     1333.58     1323.07     47.67 o
  -6   4   6    11859.46    12254.74    134.23 o
  -4   4   6    57404.73    59464.35    394.72 o
  -2   4   6    67852.71    68547.78    357.40 o
   0   4   6    19006.09    19491.97    137.84 o
   2   4   6     1754.39     1788.01     43.20 o
   4   4   6     1004.12     1031.56     42.60 o
   6   4   6       83.96       46.12     23.26 o
   8   4   6     1200.36     1089.16     45.19 o
  10   4   6      723.02      731.50     46.72 o
  12   4   6      226.91      419.43     68.40 o
  14   4   6     1113.98     1114.14     83.63 o
  16   4   6      873.28      928.07     91.78 o
  18   4   6      219.40      376.12     93.38 o
 -19   5   6       86.08       49.03     51.47 o
 -17   5   6        4.83      -52.70     52.70 o
 -15   5   6      721.04      701.38     75.94 o
 -13   5   6       15.14      180.82     64.33 o
 -11   5   6      826.47      799.84     45.69 o
  -9   5   6     6387.82     6224.66    108.23 o
  -7   5   6       13.11       54.48     21.81 o
  -5   5   6     4253.56     4609.97     74.92 o
  -3   5   6     2778.24     2457.75     43.02 o
  -1   5   6     2303.20     2250.50     45.15 o
   1   5   6     9124.14     8720.31    100.94 o
   3   5   6    22908.35    23869.06    203.77 o
   5   5   6        5.94      -18.48     18.48 o
   7   5   6     1222.90     1190.12     52.79 o
   9   5   6     2249.09     2218.05     77.46 o
  11   5   6     1113.96     1126.69     63.94 o
  13   5   6       39.29       77.11     48.39 o
  15   5   6      533.71      690.18     82.18 o
  17   5   6       44.25        8.16    107.90 o
 -20   6   6      441.76      303.35     68.76 o
 -18   6   6      107.92       50.68     56.39 o
 -16   6   6     1957.73     1820.89    107.14 o
 -14   6   6     3642.42     3859.73    159.95 o
 -12   6   6     3354.35     3308.08    100.56 o
 -10   6   6     1941.06     2101.09     71.76 o
  -8   6   6    23895.84    23969.75    268.41 o
  -6   6   6     2337.52     2324.99     54.69 o
  -4   6   6     1820.85     1741.10     40.58 o
  -2   6   6    19234.42    19653.96    181.05 o
   0   6   6    10614.18    10621.91    108.77 o
   2   6   6      713.30      735.15     31.59 o
   4   6   6      306.88      321.53     23.18 o
   6   6   6      645.13      700.26     41.59 o
   8   6   6     3595.93     3586.71     96.73 o
  10   6   6     2311.22     2345.59     86.31 o
  12   6   6      560.71      684.28     61.16 o
  14   6   6        7.84       87.71     51.72 o
  16   6   6     1050.70     1619.39    151.04 o
 -19   7   6       84.20       57.58     47.53 o
 -17   7   6       26.60       38.33     53.54 o
 -15   7   6       16.13      136.33     55.37 o
 -13   7   6     2082.09     1972.91     97.98 o
 -11   7   6      663.87      715.02     54.94 o
  -9   7   6      476.27      503.56     43.11 o
  -7   7   6     1865.72     1837.81     59.91 o
  -5   7   6     1475.49     1375.40     41.23 o
  -3   7   6      708.48      827.41     42.90 o
  -1   7   6     1443.90     1591.62     49.89 o
   1   7   6     3184.99     3306.40     83.23 o
   3   7   6      745.92      819.96     33.03 o
   5   7   6      113.82      163.64     28.42 o
   7   7   6     3384.71     3362.23     95.18 o
   9   7   6     5929.67     5764.43    131.18 o
  11   7   6       95.42        5.98     40.34 o
  13   7   6     1278.85     1472.60    101.88 o
  15   7   6       68.31      -61.18     61.18 o
  17   7   6        9.93       21.30     64.05 o
 -18   8   6      161.13      376.12    118.59 o
 -16   8   6      291.10      455.75     67.02 o
 -14   8   6     1042.86     1094.36     82.86 o
 -12   8   6     5305.09     5518.49    164.81 o
 -10   8   6    19531.48    19546.07    264.08 o
  -8   8   6    12610.77    12905.89    196.01 o
  -6   8   6    10547.78    10702.46    128.79 o
  -4   8   6      287.06      282.71     46.72 o
  -2   8   6      295.50      290.80     29.74 o
   0   8   6     3389.41     3499.89     77.42 o
   2   8   6     3008.90     2984.77     80.40 o
   4   8   6     7457.88     7374.96    133.00 o
   6   8   6      577.73      594.10     42.50 o
   8   8   6      350.10      260.59     38.26 o
  10   8   6      384.11      487.68     51.22 o
  12   8   6       64.40       30.87     53.02 o
  14   8   6      771.31      655.54    102.73 o
  16   8   6      219.00      540.67    161.98 o
 -17   9   6       68.17      -13.11     46.28 o
 -15   9   6      157.54      198.69     67.79 o
 -13   9   6      328.21      334.80     79.04 o
 -11   9   6      977.40      963.11     72.42 o
  -9   9   6      651.28      823.98     54.53 o
  -7   9   6     1006.08     1017.16     58.56 o
  -5   9   6       73.52       60.73     24.48 o
  -3   9   6      671.92      610.18     44.09 o
  -1   9   6     4349.25     4314.66     99.92 o
   1   9   6     3226.33     3237.25     89.20 o
   3   9   6      369.24      391.69     45.05 o
   5   9   6      198.99      322.50     51.54 o
   7   9   6      220.18      426.38     75.12 o
   9   9   6        4.33       -0.73     49.13 o
  11   9   6      654.30      725.35     84.15 o
  13   9   6      698.49      791.31    177.57 o
  15   9   6      153.80      118.81     88.56 o
 -18  10   6      776.54      446.48    118.78 o
 -16  10   6       57.36      139.81     68.08 o
 -14  10   6      743.00      792.74     80.37 o
 -12  10   6     2675.84     2303.37    113.83 o
 -10  10   6     4820.39     4687.76    150.59 o
  -8  10   6     5781.20     5597.50    152.31 o
  -6  10   6     5865.15     5870.21    128.20 o
  -4  10   6     4708.82     5063.16    108.18 o
  -2  10   6      191.07       48.11     45.87 o
   0  10   6      153.39      177.96     32.65 o
   2  10   6     4973.50     4866.52    114.95 o
   4  10   6      435.38      461.91     67.43 o
   6  10   6      274.32      408.45     57.77 o
   8  10   6      245.02      223.26     48.14 o
  10  10   6       11.44       74.37     53.99 o
  12  10   6      379.50      395.35     85.89 o
  14  10   6      468.70      443.46    110.21 o
 -17  11   6        4.79      144.23    280.01 o
 -15  11   6        9.31      -27.55     67.77 o
 -13  11   6      276.57      307.64     68.58 o
 -11  11   6      285.22      680.28    128.45 o
  -9  11   6      327.73      185.83     73.55 o
  -7  11   6      236.15      204.52     44.91 o
  -5  11   6       29.92       50.51     55.51 o
  -3  11   6      520.83      521.19     60.78 o
  -1  11   6      527.47      512.51     49.71 o
   1  11   6       93.69       69.94     40.29 o
   3  11   6       28.10       34.69     37.55 o
   5  11   6      421.40      475.68     68.76 o
   7  11   6      204.09      211.53     89.04 o
   9  11   6        1.46       23.96     44.16 o
  11  11   6       87.44      106.02     68.36 o
  13  11   6      348.50      651.63    118.75 o
 -16  12   6      676.14      780.42    119.92 o
 -14  12   6      186.51       46.70     88.03 o
 -12  12   6     1846.86     1995.81    118.48 o
 -10  12   6     1717.74     1761.82    106.50 o
  -8  12   6      992.57     1052.27     99.49 o
  -6  12   6     2416.36     2425.02    105.66 o
  -4  12   6     2851.52     2908.97    112.58 o
  -2  12   6      276.60      310.82     54.21 o
   0  12   6     2426.21     2257.70    115.25 o
   2  12   6     4445.27     4525.05    130.19 o
   4  12   6       34.82       43.57     43.82 o
   6  12   6      263.85      377.04     73.51 o
   8  12   6      175.54      376.14     69.31 o
  10  12   6       62.11      116.64     44.46 o
  12  12   6      684.14      817.15    113.48 o
 -15  13   6       27.14      -74.64     74.64 o
 -13  13   6       75.50       85.02     60.26 o
 -11  13   6      445.34      791.64     81.19 o
  -9  13   6       12.94      -15.21     39.73 o
  -7  13   6        1.45      -20.99     47.15 o
  -5  13   6        0.79       77.02     79.84 o
  -3  13   6       37.18       40.71     37.46 o
  -1  13   6     1758.45     1742.98     90.37 o
   1  13   6      170.39      179.54     46.62 o
   3  13   6      892.53      880.82     79.74 o
   5  13   6        0.07      -64.02     64.02 o
   7  13   6       62.67       31.51     54.41 o
   9  13   6       28.06       44.88     54.31 o
  11  13   6      654.95      739.71    144.83 o
 -14  14   6      308.16      168.76    128.91 o
 -12  14   6      732.61     1150.94    147.17 o
 -10  14   6     1877.32     1803.15    133.23 o
  -8  14   6     2528.50     2467.94    135.74 o
  -6  14   6     1078.20     1059.43     99.29 o
  -4  14   6      244.83       19.89    136.91 o
  -2  14   6     1083.77     1099.00     91.85 o
   0  14   6     1597.43     1526.82    101.80 o
   2  14   6     1666.63     1849.88    113.87 o
   4  14   6      938.68      919.35     85.58 o
   6  14   6       40.66       84.81     54.81 o
   8  14   6      401.53      794.45    236.59 o
  10  14   6      581.25       91.71    107.64 o
 -11  15   6       14.14      183.06    125.44 o
  -9  15   6      189.10       12.28     66.04 o
  -7  15   6       10.82      -98.01     98.01 o
  -5  15   6     1474.74     1317.18    119.72 o
  -3  15   6      206.94      142.24     51.88 o
  -1  15   6      258.04       23.49     50.20 o
   1  15   6        7.80      -29.55     49.76 o
   3  15   6        7.12       47.28     50.98 o
   5  15   6      421.28      465.34     69.58 o
   7  15   6        3.99       88.77     69.81 o
   9  15   6        4.87       35.59    117.24 o
 -10  16   6      741.76      777.17    128.75 o
  -8  16   6     1694.82     1773.03    138.69 o
  -6  16   6     1238.83     1257.79    114.72 o
  -4  16   6      269.66      172.15    307.71 o
  -2  16   6      454.63      320.29    112.44 o
   0  16   6      513.43      380.80    138.69 o
   2  16   6        2.11       -8.60     53.11 o
   4  16   6       14.98      -48.29     48.29 o
   6  16   6       39.92     -175.66    175.66 o
  -7  17   6        0.10      261.33    256.06 o
  -5  17   6       44.54       84.66     75.06 o
  -3  17   6      682.73      703.35    145.33 o
  -1  17   6      134.83       -3.68    130.40 o
   1  17   6       28.81      -21.18    106.98 o
   3  17   6      355.29      194.09    158.69 o
   5  17   6       84.66      -82.24    143.42 o
  -4  18   6      551.18      788.32    236.32 o
  -2  18   6      568.86     -164.09    164.09 o
   0  18   6       38.05      -20.92    125.40 o
 -21   1   7      841.95      762.62    104.55 o
 -19   1   7       63.94       51.34     58.20 o
 -17   1   7      516.93      770.98     71.97 o
 -15   1   7       16.95       42.29     80.32 o
 -13   1   7      431.00      462.99     55.50 o
 -11   1   7      907.09      919.27     36.86 o
  -9   1   7      121.24      139.62     26.88 o
  -7   1   7       32.60       39.26     17.03 o
  -5   1   7    45576.07    46015.01    270.25 o
  -3   1   7    29693.92    29273.99    181.80 o
  -1   1   7     3999.65     3944.15     61.84 o
   1   1   7     4315.36     4367.20     62.98 o
   3   1   7    31315.28    31278.24    222.50 o
   5   1   7    25101.58    24896.80    211.13 o
   7   1   7    11972.10    12130.33    156.97 o
   9   1   7     7942.64     8129.03    141.08 o
  11   1   7     1073.47     1129.85     65.01 o
  13   1   7       93.05       70.01     47.78 o
  15   1   7      339.09      335.64     57.09 o
  17   1   7     1663.31     1928.55    127.42 o
 -20   2   7       18.36      -10.26     52.94 o
 -18   2   7      200.81      205.48     76.54 o
 -16   2   7      146.37       52.31     59.01 o
 -14   2   7       13.01       -2.98     29.29 o
 -12   2   7     1316.36     1486.64     55.77 o
 -10   2   7      885.63      794.94     61.08 o
  -8   2   7    14517.34    14972.74    184.52 o
  -6   2   7    23002.20    23819.46    176.58 o
  -4   2   7       26.71       46.63     16.54 o
  -2   2   7     1233.71     1245.64     36.14 o
   0   2   7     8147.82     7830.25     96.72 o
   2   2   7    23374.38    23970.38    164.12 o
   4   2   7      760.17      678.70     27.27 o
   6   2   7     8272.33     8222.88    117.36 o
   8   2   7    10479.25    10689.71    162.85 o
  10   2   7       60.80       -1.71     27.93 o
  12   2   7        0.75       -8.14     34.16 o
  14   2   7        0.01      -45.87     45.87 o
  16   2   7      438.89      594.13    103.79 o
 -19   3   7      616.82      924.57    123.84 o
 -17   3   7      272.74       48.98     59.95 o
 -15   3   7       32.36       -9.53     33.73 o
 -13   3   7       38.03       22.67     33.31 o
 -11   3   7     1109.83     1239.59     55.84 o
  -9   3   7      338.51      262.21     25.93 o
  -7   3   7     9043.11     9084.50    131.90 o
  -5   3   7     4657.58     4689.86     67.83 o
  -3   3   7    39300.79    41038.54    236.13 o
  -1   3   7    17237.67    17937.99    171.54 o
   1   3   7    17335.60    17342.82    127.79 o
   3   3   7    14973.05    15287.82    150.85 o
   5   3   7    12650.82    12952.60    164.26 o
   7   3   7     9462.46     9555.52    134.75 o
   9   3   7     5570.61     5482.85    119.50 o
  11   3   7     3996.16     4065.07    108.16 o
  13   3   7     3256.96     3296.61    126.97 o
  15   3   7     1844.76     1676.56    104.27 o
  17   3   7      207.09      278.09    244.68 o
 -20   4   7       22.97      121.76     86.98 o
 -18   4   7       34.97       35.97     66.15 o
 -16   4   7       51.53       37.61     62.08 o
 -14   4   7      974.94     1004.29     65.86 o
 -12   4   7      544.04      531.95     50.15 o
 -10   4   7     2211.14     2301.84     71.58 o
  -8   4   7       13.70        7.72     15.48 o
  -6   4   7      832.27      745.66     37.10 o
  -4   4   7       29.49       18.35     17.15 o
  -2   4   7       63.14       66.64     15.50 o
   0   4   7      296.75      326.97     16.32 o
   2   4   7     7565.17     7613.39     89.78 o
   4   4   7     1893.41     1963.68     54.31 o
   6   4   7     4991.22     5313.35    106.65 o
   8   4   7       22.66       51.78     24.62 o
  10   4   7     1032.56     1103.15     58.14 o
  12   4   7       11.59      -35.49     35.49 o
  14   4   7      113.35       83.96     47.82 o
  16   4   7      145.77      260.55     82.06 o
 -19   5   7     1460.25     1705.78    139.75 o
 -17   5   7     1989.86     1810.71    124.36 o
 -15   5   7       65.44       45.71     48.40 o
 -13   5   7      410.71      461.52     37.49 o
 -11   5   7      925.48      833.88     49.01 o
  -9   5   7     4780.56     4727.76    100.29 o
  -7   5   7    12590.40    13059.04    173.75 o
  -5   5   7     4272.20     4318.52     72.77 o
  -3   5   7      430.25      508.77     25.55 o
  -1   5   7    18266.02    18775.02    147.65 o
   1   5   7     7799.79     8087.76     91.87 o
   3   5   7      690.83      738.29     31.65 o
   5   5   7    10432.86    10684.33    152.92 o
   7   5   7    17029.95    17503.05    219.14 o
   9   5   7     5835.97     6029.36    130.34 o
  11   5   7     2378.77     2282.26    106.32 o
  13   5   7     3591.54     3555.97    135.65 o
  15   5   7      627.94      589.51     86.00 o
  17   5   7      151.31      329.18    169.08 o
 -20   6   7        7.67       41.32     59.94 o
 -18   6   7       36.59      -34.89     47.65 o
 -16   6   7     1621.85     1559.56     93.80 o
 -14   6   7      727.79      668.44     60.54 o
 -12   6   7      128.96      232.08     63.76 o
 -10   6   7     1077.09     1057.11     54.28 o
  -8   6   7     4688.86     4716.28    106.80 o
  -6   6   7      727.88      789.58     31.49 o
  -4   6   7      602.54      603.24     26.87 o
  -2   6   7      432.57      443.74     23.11 o
   0   6   7       53.63       82.08     25.00 o
   2   6   7     3046.51     2945.17     60.02 o
   4   6   7      412.93      499.19     36.32 o
   6   6   7      108.10      112.70     48.15 o
   8   6   7      918.61      951.47     59.22 o
  10   6   7      427.26      605.79     64.20 o
  12   6   7      212.45      432.23     65.57 o
  14   6   7       76.61       95.39     56.00 o
  16   6   7      397.40      279.61    135.93 o
 -19   7   7       58.76       23.03     74.83 o
 -17   7   7      524.57      532.25     85.85 o
 -15   7   7      340.25      208.44     45.25 o
 -13   7   7       90.04       70.96     56.52 o
 -11   7   7       69.71       74.29     30.33 o
  -9   7   7     1881.91     1795.53     70.19 o
  -7   7   7     4089.05     4086.89    105.15 o
  -5   7   7     5742.30     5861.53     91.00 o
  -3   7   7     2157.70     2107.68     72.07 o
  -1   7   7     6811.45     6664.10     99.53 o
   1   7   7     5674.04     5650.50    100.58 o
   3   7   7     6032.59     6166.21     98.37 o
   5   7   7    14124.77    14369.69    192.88 o
   7   7   7    15732.14    15969.58    213.42 o
   9   7   7     2974.50     2990.01     98.52 o
  11   7   7     1268.65     1317.92     79.93 o
  13   7   7      813.51      855.80     93.19 o
  15   7   7        8.34       16.85    142.79 o
 -18   8   7      523.65      678.89    103.19 o
 -16   8   7      109.13      106.86     43.85 o
 -14   8   7        8.12       22.47     54.90 o
 -12   8   7       45.07       29.65     47.48 o
 -10   8   7      129.76      132.56     59.40 o
  -8   8   7      768.58      808.63     52.93 o
  -6   8   7       21.75       49.96     21.06 o
  -4   8   7     5392.10     5362.53    103.96 o
  -2   8   7        0.85       27.56     20.69 o
   0   8   7     3040.32     3048.58     76.95 o
   2   8   7      938.05      938.35     46.87 o
   4   8   7     1995.00     2016.47     59.41 o
   6   8   7       77.51      154.03     41.71 o
   8   8   7        9.92       14.03     38.90 o
  10   8   7       11.35       82.00     41.44 o
  12   8   7      363.45      273.26     69.65 o
  14   8   7      110.37      205.72    173.43 o
 -17   9   7       26.39       38.59     44.65 o
 -15   9   7       36.78       75.23     62.52 o
 -13   9   7        4.13       28.44     33.78 o
 -11   9   7      338.06      425.58     85.21 o
  -9   9   7        2.60      -29.92     62.70 o
  -7   9   7      115.28       49.87     25.95 o
  -5   9   7      100.03       69.87     34.02 o
  -3   9   7     6548.80     6549.11    123.17 o
  -1   9   7    10953.74    10643.94    178.69 o
   1   9   7    20713.25    20590.75    247.01 o
   3   9   7    12923.77    13132.97    190.51 o
   5   9   7     5267.35     5335.20    126.05 o
   7   9   7      783.55      826.24     74.93 o
   9   9   7      878.72      778.00     63.02 o
  11   9   7     1098.20     1305.05    110.30 o
  13   9   7      440.10      360.38    264.81 o
  15   9   7      416.69      115.22     90.07 o
 -16  10   7       12.44      -46.68     46.68 o
 -14  10   7      124.04       83.04     67.79 o
 -12  10   7      111.25       57.48     53.68 o
 -10  10   7       52.81        0.92     56.34 o
  -8  10   7       99.49      104.74     31.92 o
  -6  10   7      802.81      943.62     56.51 o
  -4  10   7     1553.07     1571.29     63.23 o
  -2  10   7      114.80      249.72     40.49 o
   0  10   7     5272.72     5080.27    122.93 o
   2  10   7      813.11      878.46     62.81 o
   4  10   7      183.54      238.58     40.68 o
   6  10   7      251.31      290.24     56.85 o
   8  10   7      169.50      136.41     42.64 o
  10  10   7      348.99      364.45     67.61 o
  12  10   7      138.97      122.34    119.99 o
  14  10   7       43.36      135.26     84.80 o
 -17  11   7       31.17       36.37     53.41 o
 -15  11   7      768.50      810.58     88.98 o
 -13  11   7      112.79       54.83     36.42 o
 -11  11   7     1691.97     1600.01     94.64 o
  -9  11   7      297.54      445.65     66.03 o
  -7  11   7     1136.56     1062.93     64.12 o
  -5  11   7      144.16      110.25     42.66 o
  -3  11   7     3304.41     3278.02    108.01 o
  -1  11   7     5648.81     5678.55    146.57 o
   1  11   7     8894.36     8996.58    174.69 o
   3  11   7    11550.60    11519.56    206.02 o
   5  11   7      250.43      181.05     46.18 o
   7  11   7      433.42      547.39     67.09 o
   9  11   7     1061.29     1340.04     99.75 o
  11  11   7     2235.99     2161.85    143.75 o
  13  11   7      686.87      391.09    287.97 o
 -16  12   7       69.13       73.98    124.61 o
 -14  12   7      165.34      174.52     61.44 o
 -12  12   7      160.59       34.34     48.80 o
 -10  12   7       10.98       48.00     45.04 o
  -8  12   7       17.37      107.47     63.61 o
  -6  12   7       49.99        0.07     52.23 o
  -4  12   7      557.31      490.58     57.42 o
  -2  12   7       23.72      -28.42     35.69 o
   0  12   7      192.30      128.25     59.68 o
   2  12   7       18.47       22.11     36.59 o
   4  12   7      843.22      961.16     79.83 o
   6  12   7       89.66      142.30     41.16 o
   8  12   7        6.96       38.05     51.43 o
  10  12   7       43.46       37.25     80.70 o
  12  12   7      143.37       98.57     83.42 o
 -15  13   7      349.60      583.60    103.22 o
 -13  13   7      177.00       91.08     73.44 o
 -11  13   7      508.48      391.64    102.18 o
  -9  13   7     1878.25     2029.93    108.36 o
  -7  13   7     1065.53     1078.57     90.89 o
  -5  13   7      801.99      895.70    149.36 o
  -3  13   7      589.08      552.06     72.20 o
  -1  13   7     1248.85     1331.38     93.03 o
   1  13   7     1732.46     1768.39     93.03 o
   3  13   7     2018.68     1943.80    114.15 o
   5  13   7      757.10      734.52     76.96 o
   7  13   7     1249.83     1296.24    102.55 o
   9  13   7     2295.14     2275.27    152.63 o
  11  13   7     1526.63     1566.09    151.06 o
 -12  14   7       75.27      106.10     63.91 o
 -10  14   7       92.16       74.82     88.92 o
  -8  14   7       80.16      104.07     55.23 o
  -6  14   7      360.72      390.28    120.14 o
  -4  14   7      779.46      822.87    112.56 o
  -2  14   7      362.32      413.04     67.12 o
   0  14   7      697.32      818.69     87.29 o
   2  14   7       15.22      118.91     50.58 o
   4  14   7        3.14      209.14     57.18 o
   6  14   7        0.96      126.03     70.33 o
   8  14   7        3.31       48.69     59.13 o
  10  14   7       73.72      545.67    174.61 o
 -11  15   7        2.08      184.65    207.18 o
  -9  15   7      380.71      366.38    114.88 o
  -7  15   7     1126.81     1407.48    109.22 o
  -5  15   7      598.61      700.64     94.57 o
  -3  15   7      383.03      168.70     67.48 o
  -1  15   7      361.00      215.19     82.69 o
   1  15   7     1363.84     1571.52    124.07 o
   3  15   7      401.45      412.62     84.23 o
   5  15   7     1497.51     1484.25    146.37 o
   7  15   7     1985.64     1779.75    142.69 o
   9  15   7     1056.34     1159.40    120.42 o
 -10  16   7        1.03       30.51     84.29 o
  -8  16   7       21.47       33.34     67.73 o
  -6  16   7        0.20       87.99     85.88 o
  -4  16   7      430.54      435.47    289.15 o
  -2  16   7        1.01      -86.72     86.72 o
   0  16   7        5.02       11.40     63.18 o
   2  16   7       12.06      -31.97     90.27 o
   4  16   7        8.26       36.03     62.56 o
   6  16   7        0.57      -91.53     95.38 o
  -7  17   7      127.32      -33.29    102.11 o
  -5  17   7        5.22      120.17     72.68 o
  -3  17   7      129.63      456.46    195.27 o
  -1  17   7     1488.57     1618.39    312.26 o
   1  17   7      913.18     1000.57    254.75 o
   3  17   7      576.65     1313.21    291.85 o
 -20   0   8      197.12      227.77    163.16 o
 -18   0   8      245.52      380.83     95.42 o
 -16   0   8      829.42      825.28    212.25 o
 -14   0   8    12269.79    11973.86    312.56 o
 -12   0   8    22543.30    22636.44    374.48 o
 -10   0   8    11286.15    11306.26    206.79 o
  -8   0   8    14233.61    15067.26    198.61 o
  -6   0   8     2337.04     2527.38     66.08 o
  -4   0   8     7045.78     7127.33    111.94 o
  -2   0   8       36.61       13.04     25.05 o
   0   0   8    27639.53    28108.62    752.11 o
   2   0   8    11636.21    11992.62    153.22 o
   4   0   8       94.09       85.11     47.92 o
   6   0   8      931.33      891.55     58.83 o
   8   0   8      303.13      425.03     83.54 o
  10   0   8     3713.77     3811.73    169.96 o
  12   0   8     8859.57     8676.17    277.56 o
  14   0   8     1495.24     1627.98    145.22 o
  16   0   8      879.17      948.77    150.50 o
 -19   1   8        4.34       18.99     49.23 o
 -17   1   8      189.99      284.62     63.19 o
 -15   1   8     1322.92     1413.89     90.44 o
 -13   1   8       20.87      106.16     32.97 o
 -11   1   8       17.46       44.45     32.33 o
  -9   1   8      834.30      794.10     33.34 o
  -7   1   8      514.74      559.78     25.32 o
  -5   1   8      208.69      236.74     24.46 o
  -3   1   8      290.19      348.69     19.58 o
  -1   1   8      508.96      614.86     35.81 o
   1   1   8     1513.11     1540.46     41.10 o
   3   1   8      148.58      211.89     19.76 o
   5   1   8       25.31       26.42     17.00 o
   7   1   8     3166.53     3145.03     78.79 o
   9   1   8     1185.59     1249.87     57.92 o
  11   1   8      193.68      168.02     37.30 o
  13   1   8        0.10      -20.88     42.92 o
  15   1   8        0.15       88.78     66.32 o
  17   1   8      134.07      261.90     94.45 o
 -20   2   8     1424.31     1773.32    148.47 o
 -18   2   8      453.79      529.54     98.39 o
 -16   2   8      739.22      749.23     71.15 o
 -14   2   8     5326.21     5346.83    150.13 o
 -12   2   8    11855.80    11911.21    180.06 o
 -10   2   8     9333.15     9577.66    152.38 o
  -8   2   8      659.86      686.17     36.96 o
  -6   2   8     2764.21     2839.39     87.96 o
  -4   2   8     6029.55     6307.54     75.90 o
  -2   2   8     3726.50     3653.57     64.44 o
   0   2   8    11880.55    11917.28    134.84 o
   2   2   8     1082.27     1184.55     29.46 o
   4   2   8     5756.30     6053.08     83.44 o
   6   2   8     2925.05     2789.31     67.39 o
   8   2   8      319.73      367.64     41.18 o
  10   2   8     3013.76     3070.31     91.94 o
  12   2   8      840.95      843.23     57.24 o
  14   2   8      975.59      938.69     85.49 o
  16   2   8     1428.30     1280.35    151.54 o
 -19   3   8      149.31      133.09     75.29 o
 -17   3   8       16.72       21.67     51.72 o
 -15   3   8      690.43      777.50     70.33 o
 -13   3   8     2209.04     2178.03     73.57 o
 -11   3   8      948.51      882.13     47.34 o
  -9   3   8     5510.85     5455.97    114.41 o
  -7   3   8     2444.99     2545.48     69.43 o
  -5   3   8      374.63      411.20     23.10 o
  -3   3   8    10735.83    10790.65     91.50 o
  -1   3   8        5.95        2.04     18.04 o
   1   3   8     3327.11     3425.96     63.42 o
   3   3   8       31.23       37.21     13.69 o
   5   3   8       31.67      204.71     69.17 o
   7   3   8     1234.20     1256.89     48.37 o
   9   3   8       81.44       41.07     33.65 o
  11   3   8     3074.03     3056.64    110.79 o
  13   3   8      355.36      544.18    113.17 o
  15   3   8      203.57      169.72     57.71 o
 -20   4   8      269.97      392.73    128.10 o
 -18   4   8     1226.55     1289.45    110.52 o
 -16   4   8     2107.69     2273.39    134.20 o
 -14   4   8     1188.62     1348.81     76.62 o
 -12   4   8     2522.30     2562.31     81.67 o
 -10   4   8     3556.60     3606.25     91.98 o
  -8   4   8     8008.31     8099.73    134.25 o
  -6   4   8     3317.62     3262.77     67.32 o
  -4   4   8    13574.19    13776.09    120.98 o
  -2   4   8    43294.90    44329.11    301.95 o
   0   4   8      780.35      680.31     31.04 o
   2   4   8     3460.22     3835.42     61.40 o
   4   4   8     3333.85     3216.07     69.71 o
   6   4   8    11881.43    11983.28    170.33 o
   8   4   8     2707.95     2734.91     88.23 o
  10   4   8      532.94      617.52     47.64 o
  12   4   8       79.83       57.39     33.56 o
  14   4   8      868.57      799.50     83.56 o
  16   4   8     1089.23     1285.13    118.20 o
 -19   5   8       20.30      -20.04     62.56 o
 -17   5   8        4.86       67.54     63.45 o
 -15   5   8       81.99       82.61     51.64 o
 -13   5   8      510.90      540.68     51.41 o
 -11   5   8      792.35      868.09     53.70 o
  -9   5   8     1864.68     2048.04     76.26 o
  -7   5   8     2170.27     2206.71     73.28 o
  -5   5   8      763.08      778.87     30.29 o
  -3   5   8     1145.02     1185.53     32.62 o
  -1   5   8     7198.52     7191.40     87.48 o
   1   5   8      323.94      435.20     23.97 o
   3   5   8      195.59      205.67     22.84 o
   5   5   8     3406.51     3476.95     84.35 o
   7   5   8       61.24      103.78     29.76 o
   9   5   8     1572.55     1664.59     77.41 o
  11   5   8     2941.62     3016.81    108.98 o
  13   5   8       69.21       96.29    110.40 o
  15   5   8        0.14      106.19    120.27 o
 -18   6   8      847.84      951.49    125.71 o
 -16   6   8     1162.67     1272.33    105.21 o
 -14   6   8      593.43      564.91     62.46 o
 -12   6   8     2599.68     2791.55    102.16 o
 -10   6   8    16730.29    17015.21    228.45 o
  -8   6   8     7977.98     7938.63    142.96 o
  -6   6   8     3995.78     4089.29     74.00 o
  -4   6   8    10974.14    11209.36    123.67 o
  -2   6   8     1205.63     1200.89     37.07 o
   0   6   8      323.05      345.58     29.50 o
   2   6   8       76.74       80.56     26.02 o
   4   6   8      388.06      428.79     36.08 o
   6   6   8        7.82      -19.11     32.83 o
   8   6   8     1821.95     1981.85     75.72 o
  10   6   8       98.49       -9.51     36.99 o
  12   6   8      404.60      601.75     68.37 o
  14   6   8     1813.21     1833.29    136.56 o
  16   6   8      784.51     1184.67    213.43 o
 -19   7   8      139.86      116.63     86.66 o
 -17   7   8      435.23      401.97     79.50 o
 -15   7   8      348.75      338.58     97.78 o
 -13   7   8     1494.42     1463.89     84.25 o
 -11   7   8      434.15      549.08     50.99 o
  -9   7   8      225.11      112.63     48.18 o
  -7   7   8     4914.88     4846.36    112.81 o
  -5   7   8     4161.57     4127.45     72.74 o
  -3   7   8     2535.18     2553.98     67.71 o
  -1   7   8      913.63      933.14     35.92 o
   1   7   8     6498.59     6521.35    109.95 o
   3   7   8      289.86      276.21     32.44 o
   5   7   8       74.83       70.32     30.44 o
   7   7   8      226.45      288.84     43.62 o
   9   7   8      200.66      354.12     56.87 o
  11   7   8      489.80      499.61     63.44 o
  13   7   8        0.23       39.96    103.85 o
  15   7   8      219.36      -87.92     87.92 o
 -18   8   8      878.00      854.73    122.43 o
 -16   8   8     1355.01     1657.06    135.55 o
 -14   8   8     1062.93     1070.61     85.72 o
 -12   8   8     1831.68     1792.48     93.60 o
 -10   8   8     5652.75     5777.23    138.71 o
  -8   8   8     7601.93     7714.56    146.89 o
  -6   8   8     3358.99     3428.61     70.71 o
  -4   8   8      211.90      277.78     44.32 o
  -2   8   8      382.73      323.73     27.86 o
   0   8   8      190.33      351.83     42.87 o
   2   8   8       36.19       70.86     27.01 o
   4   8   8     5055.95     4943.99     94.02 o
   6   8   8       93.92       48.21     41.68 o
   8   8   8      671.52      739.10     59.75 o
  10   8   8     2020.33     2079.96    129.53 o
  12   8   8     3088.50     2849.46    184.14 o
  14   8   8     1699.95     1707.03    181.25 o
 -17   9   8      320.75      605.72    149.68 o
 -15   9   8      785.17      935.44     93.31 o
 -13   9   8      937.43      844.55     77.15 o
 -11   9   8       47.10       -6.77     12.78 o
  -9   9   8       12.37       45.31     32.36 o
  -7   9   8      507.99      541.06     55.18 o
  -5   9   8     1208.72     1237.22     53.25 o
  -3   9   8     2027.41     2126.45     68.22 o
  -1   9   8      239.46      147.36     33.96 o
   1   9   8     2161.11     2235.39     72.95 o
   3   9   8      411.85      465.82     38.13 o
   5   9   8        2.27      -27.78     29.96 o
   7   9   8      318.20      489.71     62.41 o
   9   9   8        0.34       -9.68     40.03 o
  11   9   8      740.06      476.63     87.25 o
  13   9   8        0.26       77.73     77.58 o
 -16  10   8     1986.67     1835.26    133.93 o
 -14  10   8     2427.10     2511.27    133.03 o
 -12  10   8      943.21      753.02    106.58 o
 -10  10   8       22.53       18.49     29.97 o
  -8  10   8     1988.02     1976.40     83.46 o
  -6  10   8     6226.67     6766.26    133.43 o
  -4  10   8     1827.17     1889.89     70.61 o
  -2  10   8      242.65      328.45     43.13 o
   0  10   8      820.61      754.84     76.67 o
   2  10   8     1556.33     1464.65     64.10 o
   4  10   8      865.61      875.87     54.41 o
   6  10   8        3.02      -19.77     33.50 o
   8  10   8       44.49       17.40     43.57 o
  10  10   8     2218.38     2394.73    194.76 o
  12  10   8     1241.71     1386.56    163.03 o
 -15  11   8       48.76      164.42     61.45 o
 -13  11   8      878.84      985.02     80.19 o
 -11  11   8       80.70       49.68     50.46 o
  -9  11   8        1.44       64.66     49.64 o
  -7  11   8       45.03       49.43     38.06 o
  -5  11   8      650.11      725.30     54.06 o
  -3  11   8      162.45       99.01     59.66 o
  -1  11   8      186.59       52.44     73.16 o
   1  11   8       47.31      126.39     43.19 o
   3  11   8      299.35      358.72     81.62 o
   5  11   8      581.45      527.02     60.91 o
   7  11   8       31.11       15.28     39.95 o
   9  11   8        5.81      -36.94     55.24 o
  11  11   8      502.36      793.91    108.85 o
  13  11   8      397.64      950.69    201.32 o
 -14  12   8     1481.31     1570.81    120.15 o
 -12  12   8      738.68      774.44     86.96 o
 -10  12   8       90.69       61.42    135.13 o
  -8  12   8     1282.52     1235.75     82.24 o
  -6  12   8     4505.82     4511.38    152.13 o
  -4  12   8     1414.14     1595.79     89.51 o
  -2  12   8      978.41     1103.45     74.13 o
   0  12   8      602.38      687.99     76.83 o
   2  12   8        0.81      -30.25     49.71 o
   4  12   8       84.45       79.69     37.84 o
   6  12   8      153.07      158.73     54.93 o
   8  12   8      165.86      653.97    176.32 o
  10  12   8      655.60      811.56    140.19 o
  12  12   8      579.18      659.63    178.82 o
 -13  13   8      192.79      118.15     54.65 o
 -11  13   8       41.64      -27.53     50.65 o
  -9  13   8       27.34      218.82     80.21 o
  -7  13   8      122.39      118.82    100.22 o
  -5  13   8        0.22       40.65     49.83 o
  -3  13   8      614.91      625.59     65.26 o
  -1  13   8       20.66       -3.43     38.52 o
   1  13   8      639.61      736.03     79.20 o
   3  13   8      271.05      188.95    127.64 o
   5  13   8      141.94      190.72     60.42 o
   7  13   8      122.35       -4.35     60.06 o
   9  13   8      273.54       90.27    121.98 o
  11  13   8      527.22      708.63    199.48 o
 -12  14   8      255.92      251.16    115.42 o
 -10  14   8     1047.46     1219.09    104.64 o
  -8  14   8     1759.30     1653.43    126.53 o
  -6  14   8     1651.90     1607.33    132.90 o
  -4  14   8      967.42      938.98    102.53 o
  -2  14   8      118.42       54.42     44.73 o
   0  14   8        0.90      -39.77     56.61 o
   2  14   8       66.06       71.07     54.33 o
   4  14   8        9.51       81.40    215.27 o
   6  14   8       15.32        3.92     78.92 o
   8  14   8      220.52       -3.55    118.42 o
 -11  15   8        3.17      -70.92     70.92 o
  -9  15   8      203.28      166.61    100.17 o
  -7  15   8       62.27      273.45    182.24 o
  -5  15   8       60.79      129.34     61.96 o
  -3  15   8       71.15      232.38     59.26 o
  -1  15   8      436.80      375.03    100.81 o
   1  15   8       23.73      -40.45     47.12 o
   3  15   8      678.36      677.94    106.86 o
   5  15   8      600.86      849.81    104.69 o
   7  15   8      116.91       78.49    150.72 o
  -8  16   8      630.10      891.56    137.36 o
  -6  16   8      599.94      575.80    112.52 o
  -4  16   8      542.06      505.12    102.04 o
  -2  16   8      389.36      318.56    146.32 o
   0  16   8      244.26      137.20     95.21 o
   2  16   8        0.29      -36.91    157.90 o
   4  16   8      125.88      398.94    110.13 o
  -5  17   8        3.25       45.36    281.59 o
  -3  17   8      145.84     -160.66    160.66 o
  -1  17   8       40.20      -80.27    143.69 o
   1  17   8       16.41       46.05    136.32 o
 -19   1   9       52.26       35.08     52.39 o
 -17   1   9       81.53       24.61     86.00 o
 -15   1   9        0.99       52.24     47.21 o
 -13   1   9     1476.63     1576.03     67.14 o
 -11   1   9      295.11      342.02     43.10 o
  -9   1   9      561.20      618.52     27.75 o
  -7   1   9     3318.83     3259.68     66.00 o
  -5   1   9    34568.67    35040.47    235.92 o
  -3   1   9    41642.06    42377.75    289.46 o
  -1   1   9    25326.51    25186.89    339.67 o
   1   1   9    19411.44    19226.32    188.58 o
   3   1   9     1890.39     1919.21     43.61 o
   5   1   9      132.66      183.39     24.32 o
   7   1   9     8514.65     8679.15    138.87 o
   9   1   9    11508.27    11755.52    182.11 o
  11   1   9     1083.65     1218.73     85.06 o
  13   1   9      353.05      185.26     59.66 o
  15   1   9      353.48      505.62     84.59 o
 -20   2   9      286.51      770.28    151.80 o
 -18   2   9      158.65       50.72     59.65 o
 -16   2   9      221.04      114.28     61.82 o
 -14   2   9       76.21      128.67     39.78 o
 -12   2   9      298.25      310.69     37.85 o
 -10   2   9     2013.04     1993.55     70.43 o
  -8   2   9      183.20      279.06     36.54 o
  -6   2   9        1.79       19.07     28.32 o
  -4   2   9     1070.61     1113.88     28.42 o
  -2   2   9     2418.41     2326.72     64.41 o
   0   2   9     8496.69     8481.08    113.28 o
   2   2   9    12554.35    12534.05    133.66 o
   4   2   9       93.38      135.66     28.12 o
   6   2   9     4578.75     4648.24     90.27 o
   8   2   9      800.03      852.67     52.05 o
  10   2   9      591.11      615.81     55.49 o
  12   2   9      231.35      231.39     81.65 o
  14   2   9     1867.07     2175.22    141.88 o
  16   2   9      851.18     1063.98    139.44 o
 -19   3   9     1137.80     1161.35    110.12 o
 -17   3   9      220.15      144.76    117.46 o
 -15   3   9      325.90      215.86     79.98 o
 -13   3   9     2352.15     2633.49     88.39 o
 -11   3   9     5037.90     5024.35    116.64 o
  -9   3   9     2311.28     2517.94     77.28 o
  -7   3   9      503.69      528.71     24.54 o
  -5   3   9     1192.21     1204.10     37.98 o
  -3   3   9     6787.15     6786.52    101.96 o
  -1   3   9    22938.46    22500.35    218.01 o
   1   3   9    15042.56    15131.74    156.63 o
   3   3   9    10892.71    10953.25    116.53 o
   5   3   9     6780.50     6912.71    106.14 o
   7   3   9     4125.03     4000.20     99.59 o
   9   3   9     1668.44     1689.30     70.39 o
  11   3   9     1820.26     1758.54     99.54 o
  13   3   9      169.45       85.90     52.86 o
  15   3   9      114.01      496.73    232.51 o
 -20   4   9      259.17      405.96     84.03 o
 -18   4   9      392.50      139.90    175.53 o
 -16   4   9      374.47      402.88     77.82 o
 -14   4   9     1373.70     1367.70     84.83 o
 -12   4   9      968.43      923.86     71.26 o
 -10   4   9      153.86      160.59     48.22 o
  -8   4   9      105.69       73.40     25.03 o
  -6   4   9     8606.59     8539.50    121.01 o
  -4   4   9       69.09       84.61     15.58 o
  -2   4   9     1401.64     1494.68     52.50 o
   0   4   9     2198.40     2187.11     64.24 o
   2   4   9      604.24      626.48     27.06 o
   4   4   9      179.99      184.56     23.15 o
   6   4   9      330.99      213.29     44.46 o
   8   4   9       62.64       83.82     28.02 o
  10   4   9      118.08      192.66     38.17 o
  12   4   9        0.12        2.75     63.95 o
  14   4   9       76.65      139.08     73.92 o
  16   4   9       71.36      347.73    126.50 o
 -19   5   9      678.77      796.75     96.79 o
 -17   5   9       85.22       92.59     53.28 o
 -15   5   9       93.69      136.76     69.89 o
 -13   5   9     1061.92     1045.29     61.91 o
 -11   5   9     4437.24     4722.00    119.52 o
  -9   5   9    11057.88    11409.05    185.82 o
  -7   5   9     2220.72     2266.40     75.38 o
  -5   5   9      311.14      322.45     19.25 o
  -3   5   9     8263.95     8333.09     97.71 o
  -1   5   9    12325.57    12413.58    136.57 o
   1   5   9     7244.08     7245.34     82.75 o
   3   5   9     9716.83     9599.43    114.13 o
   5   5   9    24294.96    24493.48    253.70 o
   7   5   9     5226.20     5511.50    121.10 o
   9   5   9     1439.33     1473.71     73.94 o
  11   5   9     1514.58     1519.68     88.31 o
  13   5   9      612.22      855.00    106.56 o
  15   5   9      105.78       12.40    113.95 o
 -18   6   9       25.11      -29.02     55.87 o
 -16   6   9       29.12       51.65     88.09 o
 -14   6   9      212.13      255.56     49.98 o
 -12   6   9      512.75      551.07     54.13 o
 -10   6   9       33.74       13.84     30.17 o
  -8   6   9     4690.77     4745.30    117.07 o
  -6   6   9     3325.02     3122.56     63.99 o
  -4   6   9      116.69      137.86     28.94 o
  -2   6   9     4328.22     4272.77     63.82 o
   0   6   9     1333.10     1410.00     37.99 o
   2   6   9      469.20      488.56     30.16 o
   4   6   9      989.93     1015.93     48.83 o
   6   6   9     2847.71     2884.20     84.12 o
   8   6   9      547.41      515.42     48.94 o
  10   6   9      118.59      404.36     74.22 o
  12   6   9       32.88        1.02     70.66 o
  14   6   9      156.89       20.09    113.42 o
 -19   7   9        0.92      -60.98     60.98 o
 -17   7   9        5.82      -53.46    106.34 o
 -15   7   9      228.90      101.06     54.30 o
 -13   7   9      582.19      657.29     67.79 o
 -11   7   9        6.58      -25.10     36.36 o
  -9   7   9     3949.34     3831.43    111.13 o
  -7   7   9     6711.77     6686.85    128.97 o
  -5   7   9     4726.26     4869.45     81.38 o
  -3   7   9    11193.44    11160.04    145.32 o
  -1   7   9     7753.26     7997.50    122.89 o
   1   7   9     1326.03     1365.74     54.21 o
   3   7   9     8223.19     8275.19    115.90 o
   5   7   9     7290.28     7494.84    126.86 o
   7   7   9     4371.12     4444.71    113.68 o
   9   7   9     1256.45     1424.10     83.13 o
  11   7   9     1262.31     1267.40    123.48 o
  13   7   9      102.62       85.63    138.66 o
  15   7   9       92.92      222.41     99.15 o
 -18   8   9        7.71      124.00     73.82 o
 -16   8   9      354.92      385.14    146.58 o
 -14   8   9       35.67       49.42     52.99 o
 -12   8   9        2.84       31.76     46.84 o
 -10   8   9      926.19      903.72     57.46 o
  -8   8   9     1798.38     1790.47     71.48 o
  -6   8   9     3232.56     3048.44     79.70 o
  -4   8   9      641.21      712.76     39.02 o
  -2   8   9        1.32       18.94     23.84 o
   0   8   9       11.03       97.41     43.67 o
   2   8   9      329.19      371.10     33.30 o
   4   8   9     6480.20     6542.35    122.93 o
   6   8   9     1034.94      932.26     62.72 o
   8   8   9     1545.53     1702.52    103.58 o
  10   8   9      612.53      735.75    116.77 o
  12   8   9       36.62      137.68    198.10 o
  14   8   9       11.97      550.80    163.42 o
 -17   9   9       15.53       90.42     65.94 o
 -15   9   9       94.11       -5.31     75.13 o
 -13   9   9       10.49       91.70     66.92 o
 -11   9   9       10.52      143.22     90.46 o
  -9   9   9      208.86      378.76     49.53 o
  -7   9   9     2868.75     3095.64     91.46 o
  -5   9   9     6575.69     6672.73    120.16 o
  -3   9   9     4290.17     4464.08     96.31 o
  -1   9   9     4911.36     5017.79    124.44 o
   1   9   9     9030.84     8996.22    152.16 o
   3   9   9     5193.26     5338.37    113.56 o
   5   9   9     1309.31     1360.97     89.67 o
   7   9   9      591.06      544.81     64.67 o
   9   9   9      282.23      232.59     95.76 o
  11   9   9      181.21      116.04     90.63 o
  13   9   9      240.87       20.97    146.39 o
 -16  10   9       11.55      698.95    158.35 o
 -14  10   9       36.63       93.58     74.93 o
 -12  10   9      501.53      574.14     62.42 o
 -10  10   9       10.71       50.31     45.11 o
  -8  10   9       28.75       66.98     33.63 o
  -6  10   9        0.40       31.30     30.84 o
  -4  10   9      883.38      812.94     46.50 o
  -2  10   9      331.06      589.10     58.84 o
   0  10   9      136.85      154.00     41.19 o
   2  10   9     1022.04      943.68     58.27 o
   4  10   9      244.76      319.63     56.87 o
   6  10   9      169.86       41.01     49.59 o
   8  10   9     1110.33      968.88     85.94 o
  10  10   9      367.20      411.01     87.64 o
 -15  11   9      159.54      282.65     68.61 o
 -13  11   9      108.61      189.66    101.34 o
 -11  11   9      873.15     1028.11     73.67 o
  -9  11   9     1044.72     1038.85     75.52 o
  -7  11   9     2980.38     2896.80    102.50 o
  -5  11   9     3336.24     3411.26    105.28 o
  -3  11   9      487.98      656.88     54.69 o
  -1  11   9     1068.37      979.92     68.56 o
   1  11   9     9800.51     9923.09    223.36 o
   3  11   9     5080.91     5037.42    138.46 o
   5  11   9     1646.08     1526.07     91.24 o
   7  11   9      194.22      -82.42     82.42 o
   9  11   9      954.22      967.18    142.69 o
  11  11   9      211.21      -80.92    116.85 o
 -14  12   9      188.61      405.71    188.62 o
 -12  12   9      111.26       65.30     63.49 o
 -10  12   9      239.57      268.26     85.89 o
  -8  12   9        0.08      132.58     47.29 o
  -6  12   9     1088.99     1215.07    103.54 o
  -4  12   9     1990.38     1983.84    108.46 o
  -2  12   9      120.12       -5.40     67.16 o
   0  12   9        0.73       36.29     53.34 o
   2  12   9      123.89       40.67     45.93 o
   4  12   9      154.05        3.95     64.08 o
   6  12   9      114.80        0.10     62.99 o
   8  12   9       60.17      160.34     73.65 o
  10  12   9      244.00      140.66    124.74 o
 -13  13   9       22.13      -50.20     50.20 o
 -11  13   9      376.27      498.65     73.86 o
  -9  13   9     1053.01     1242.10     87.37 o
  -7  13   9     3080.75     3345.46    168.77 o
  -5  13   9     2190.52     2422.70    151.61 o
  -3  13   9       32.95       -0.97     52.40 o
  -1  13   9      225.03        4.24     58.16 o
   1  13   9      934.46      951.16     75.68 o
   3  13   9     2625.07     2559.84    158.57 o
   5  13   9     1051.67     1090.41    111.36 o
   7  13   9     2698.10     2749.33    170.45 o
   9  13   9      710.17      772.75    113.84 o
 -12  14   9       98.21      -45.06     78.99 o
 -10  14   9      287.43      111.81     66.20 o
  -8  14   9      123.85       78.06     65.39 o
  -6  14   9      321.93      509.96    140.79 o
  -4  14   9      424.63      405.59     98.70 o
  -2  14   9        6.11       62.11     57.49 o
   0  14   9       67.92      -24.73     78.93 o
   2  14   9        1.95      -42.52     58.96 o
   4  14   9      331.87      848.45    238.82 o
   6  14   9        3.26      -41.02     62.40 o
   8  14   9      479.06      365.41    169.22 o
 -11  15   9       11.92       27.80     72.66 o
  -9  15   9      550.95      458.45    195.52 o
  -7  15   9      555.97      852.33    168.38 o
  -5  15   9      525.22     1002.86    300.93 o
  -3  15   9     1249.92     1078.31    153.66 o
   1  15   9      367.85      288.50     95.82 o
   3  15   9      957.59     1031.59    113.29 o
   5  15   9     1862.45     1790.75    145.97 o
  -8  16   9      110.49      115.58     76.25 o
  -6  16   9      150.86      168.37     82.63 o
  -4  16   9       21.97      161.52     82.27 o
  -2  16   9       17.84       90.42    180.27 o
   0  16   9       32.21       84.87    124.35 o
   2  16   9      129.18      784.23    225.53 o
   4  16   9        0.13        8.75    103.20 o
 -20   0  10     2940.61     3512.80    295.76 o
 -18   0  10      721.49      977.83    124.65 o
 -16   0  10     1738.32     1896.35    157.22 o
 -14   0  10     1632.26     1636.58    119.55 o
 -12   0  10       47.64      116.44     43.54 o
 -10   0  10     5484.75     5592.51    152.69 o
  -8   0  10    20257.89    19838.57    254.14 o
  -6   0  10       76.96       20.99     39.73 o
  -4   0  10     3218.41     2855.33    136.98 o
  -2   0  10        5.07      169.15    219.28 o
   0   0  10      697.83      667.70    138.99 o
   2   0  10        4.84       -6.49     71.07 o
   4   0  10       27.29       54.16     35.53 o
   6   0  10       75.53      217.04    100.28 o
   8   0  10     6622.51     6491.16    178.43 o
  10   0  10    18973.96    18596.60    444.31 o
  12   0  10      851.92      940.16    134.93 o
  14   0  10      667.37      897.66    143.63 o
 -19   1  10      303.13      492.56     90.18 o
 -17   1  10      298.07      485.35     70.05 o
 -15   1  10     1519.00     1509.96     96.74 o
 -13   1  10      107.29      101.99     37.52 o
 -11   1  10     2209.04     2087.22     72.86 o
  -9   1  10     4014.57     3772.19     74.29 o
  -7   1  10        2.73        6.88     21.30 o
  -5   1  10     2770.70     2762.39     51.61 o
  -3   1  10      969.85      884.36     34.52 o
  -1   1  10     6099.88     6113.31    160.87 o
   1   1  10     1579.35     1517.66     81.78 o
   3   1  10     3310.09     3240.92     53.00 o
   5   1  10      230.53      343.53     32.84 o
   7   1  10      423.89      456.95     48.29 o
   9   1  10     1162.37     1263.27     65.68 o
  11   1  10       34.79       46.09     52.53 o
  13   1  10       48.04        4.92     71.79 o
  15   1  10       11.74      149.29     94.25 o
 -20   2  10      602.37      609.42    101.25 o
 -18   2  10     2001.96     2074.01    139.07 o
 -16   2  10     1406.05     1311.22     93.94 o
 -14   2  10     1281.16     1265.42     81.44 o
 -12   2  10     2158.73     2006.39     79.31 o
 -10   2  10     5674.54     6036.94    125.72 o
  -8   2  10     5604.24     5593.23     85.85 o
  -6   2  10     4474.96     4344.88     76.60 o
  -4   2  10      220.85      229.47     21.27 o
  -2   2  10      165.82      146.04     31.34 o
   0   2  10     2379.19     2299.45     55.02 o
   2   2  10        2.17       61.18     25.77 o
   4   2  10      597.03      588.11     31.18 o
   6   2  10     3609.12     3627.09     91.12 o
   8   2  10     7458.65     7711.25    150.00 o
  10   2  10     1254.02     1238.61     71.63 o
  12   2  10      865.07      738.10     67.97 o
  14   2  10      615.11      739.88    108.13 o
 -19   3  10       19.69      119.35     62.30 o
 -17   3  10       94.73      169.09    121.45 o
 -15   3  10     2128.83     2271.45    117.85 o
 -13   3  10      227.74      364.55     45.64 o
 -11   3  10     2311.50     2293.76     81.30 o
  -9   3  10      714.62      689.03     43.59 o
  -7   3  10     3436.86     3432.09     71.99 o
  -5   3  10      349.91      381.07     23.54 o
  -3   3  10     7257.45     7267.94    107.78 o
  -1   3  10     6695.27     6462.83    106.29 o
   1   3  10       14.98        0.48     16.96 o
   3   3  10     1505.50     1619.92     50.68 o
   5   3  10       82.85      188.68     46.12 o
   7   3  10        1.45      -24.38     24.38 o
   9   3  10     1268.65     1308.57     68.26 o
  11   3  10      172.00       79.85     41.79 o
  13   3  10      575.36      484.32     99.94 o
  15   3  10       15.78      167.90    161.45 o
 -18   4  10      660.53      934.40    131.43 o
 -16   4  10      644.51      696.54     83.22 o
 -14   4  10     1274.64     1218.90     92.46 o
 -12   4  10     5208.27     5241.66    127.50 o
 -10   4  10     5279.43     5127.56    121.74 o
  -8   4  10     4299.13     4282.35    100.14 o
  -6   4  10     1613.92     1767.74     50.54 o
  -4   4  10     2013.29     2057.06     40.50 o
  -2   4  10      227.80      220.94     27.19 o
   0   4  10      659.39      596.66     40.48 o
   2   4  10        8.99        8.51     29.04 o
   4   4  10     4135.15     3973.41     86.11 o
   6   4  10     5683.60     5737.87    115.98 o
   8   4  10     1498.64     1425.84     68.82 o
  10   4  10       31.65      170.44     49.34 o
  12   4  10      351.37      507.31     89.27 o
  14   4  10      362.22      123.79     72.67 o
 -19   5  10      137.50      -38.44     88.64 o
 -17   5  10        9.13        5.39     57.95 o
 -15   5  10      117.03       49.91     51.96 o
 -13   5  10       51.55      180.69     56.41 o
 -11   5  10       88.38      126.40     37.31 o
  -9   5  10        4.46       46.33     37.66 o
  -7   5  10     2171.23     2276.97     61.74 o
  -5   5  10     1787.13     1907.94     48.34 o
  -3   5  10      407.67      387.43     25.14 o
  -1   5  10      285.30      252.45     27.39 o
   1   5  10     6043.94     5813.25    105.15 o
   3   5  10     1412.69     1374.34     43.42 o
   5   5  10     1665.73     1723.66     62.37 o
   7   5  10     1052.68     1040.75     56.73 o
   9   5  10       53.67       33.04     37.07 o
  11   5  10        3.57      137.49     50.33 o
  13   5  10      244.28      438.57    118.75 o
  15   5  10       50.00       76.48     75.19 o
 -18   6  10      903.70     1210.43    144.66 o
 -16   6  10      483.43      601.25    111.05 o
 -14   6  10      192.35       42.61     63.26 o
 -12   6  10     5943.23     5967.65    166.12 o
 -10   6  10     5464.37     5530.18    136.56 o
  -8   6  10     1136.78     1029.24     56.47 o
  -6   6  10     3538.17     3613.18     75.67 o
  -4   6  10     1466.43     1659.05     47.30 o
  -2   6  10     4728.57     4612.25     78.78 o
   0   6  10     2608.75     2611.60     56.70 o
   2   6  10       38.88       90.10     42.14 o
   4   6  10        5.60      296.16     81.85 o
   6   6  10     2362.82     2380.36     81.96 o
   8   6  10       60.14      -30.19     32.37 o
  10   6  10      343.33      490.42     75.74 o
  12   6  10     2986.42     3218.32    351.15 o
  14   6  10     3108.91     3023.59    204.93 o
 -17   7  10        9.45      144.77     74.95 o
 -15   7  10       33.02       30.31     48.26 o
 -13   7  10       67.59       41.48     50.08 o
 -11   7  10      246.55      270.53     46.58 o
  -9   7  10      382.03      544.94     76.77 o
  -7   7  10        3.73       11.19     41.13 o
  -5   7  10     1852.79     1991.17     64.47 o
  -3   7  10     1843.16     1867.62     57.17 o
  -1   7  10     7066.19     6866.83    113.63 o
   1   7  10     2199.54     2072.81     57.78 o
   3   7  10      371.70      341.75     40.32 o
   5   7  10      415.75      440.21     37.55 o
   7   7  10      315.17      226.98     67.83 o
   9   7  10     1278.02     1248.78    106.68 o
  11   7  10        2.79       12.07     51.77 o
  13   7  10      385.27      779.94    205.53 o
 -18   8  10     1020.47     1095.80    146.90 o
 -16   8  10     1200.60     1022.62    134.84 o
 -14   8  10     2981.35     3056.46    157.19 o
 -12   8  10      185.12       53.09     56.59 o
 -10   8  10     1313.61     1338.88     84.20 o
  -8   8  10     1155.56     1219.83     59.27 o
  -6   8  10     1331.99     1198.21     48.47 o
  -4   8  10     1782.59     1653.82     57.87 o
  -2   8  10       86.81      170.80     36.53 o
   0   8  10      230.47      251.41     98.78 o
   2   8  10       28.89       64.89     28.00 o
   4   8  10      131.09       83.61     27.37 o
   6   8  10       49.65       96.34     69.03 o
   8   8  10      294.85      328.92    163.29 o
  10   8  10     3105.61     3026.16    284.87 o
  12   8  10     2638.06     2785.64    426.82 o
 -17   9  10       87.24       80.70    181.19 o
 -15   9  10      136.38       84.24     54.26 o
 -13   9  10      706.51      637.14     94.89 o
 -11   9  10      232.37      216.70     54.50 o
  -9   9  10      907.42      962.82     61.28 o
  -7   9  10     2021.48     2124.04     76.92 o
  -5   9  10      607.45      509.82     49.42 o
  -3   9  10      681.85      799.39     66.36 o
  -1   9  10       48.97      157.22     69.80 o
   1   9  10       75.00       41.18     54.63 o
   3   9  10       20.83       52.71     53.71 o
   5   9  10      364.76      437.49     52.87 o
   7   9  10      137.38      178.53    101.66 o
   9   9  10      246.42      388.16    104.07 o
  11   9  10        6.36     -112.11    112.11 o
 -16  10  10     2781.34     2556.16    202.14 o
 -14  10  10     1436.83     1572.93    145.30 o
 -12  10  10      874.50      938.10     82.67 o
 -10  10  10      353.85      468.92     76.24 o
  -8  10  10       13.66      -29.13     37.32 o
  -6  10  10      572.84      595.82     59.83 o
  -4  10  10     1063.04     1202.64     84.54 o
  -2  10  10     5406.64     5493.28    141.54 o
   0  10  10      926.55      910.54     63.09 o
   2  10  10     1628.48     1490.24     79.95 o
   4  10  10     2457.40     2462.17    124.73 o
   6  10  10      460.89      533.75     79.46 o
   8  10  10     2653.15     2898.05    166.54 o
  10  10  10      933.30      757.24    108.43 o
 -15  11  10      105.09      -37.75     77.56 o
 -13  11  10      172.61       43.67     49.50 o
 -11  11  10       44.98       40.09     43.27 o
  -9  11  10        4.46      -23.45     35.56 o
  -7  11  10      255.91      307.09     51.13 o
  -5  11  10      132.95      157.79     41.40 o
  -3  11  10        0.94       -6.15     28.73 o
  -1  11  10       69.80       41.40     49.11 o
   1  11  10      244.55      525.53     72.02 o
   3  11  10      248.73      -21.50     48.36 o
   5  11  10      194.75       38.90     81.25 o
   7  11  10        1.32      266.36     81.49 o
   9  11  10      131.79      194.82     98.21 o
  11  11  10      428.07      515.68    169.74 o
 -14  12  10     1931.16     1829.82    151.54 o
 -12  12  10      334.42      559.62     85.82 o
 -10  12  10      192.09      505.69    126.14 o
  -8  12  10      511.15      611.30     68.26 o
  -6  12  10      147.82      135.86     58.91 o
  -4  12  10      616.95      590.89     77.22 o
  -2  12  10      897.97      931.59     78.13 o
   0  12  10       60.38      231.87     64.03 o
   2  12  10     2643.26     2690.22    137.74 o
   4  12  10      957.75     1119.04    138.91 o
   6  12  10      516.44      506.91    137.11 o
   8  12  10      161.67      318.01    104.56 o
  10  12  10      486.21      817.00    192.90 o
 -13  13  10       82.76       90.40     91.27 o
 -11  13  10        0.21      -26.21     57.61 o
  -9  13  10      119.07      229.70    124.11 o
  -7  13  10      436.74      429.70    150.25 o
  -5  13  10      117.42       88.89     66.59 o
  -3  13  10      143.33       57.13     82.35 o
  -1  13  10      107.76       51.82     46.16 o
   1  13  10      128.73        6.13     49.61 o
   3  13  10      311.60      498.29     96.83 o
   5  13  10      189.16       94.49    266.72 o
   7  13  10       95.95      275.12    178.70 o
   9  13  10      448.03      251.26     82.13 o
 -12  14  10      638.52      941.24    179.72 o
 -10  14  10     1024.24     1035.48    128.01 o
  -8  14  10      513.63      569.76    214.74 o
  -6  14  10      903.67     1010.88    119.10 o
  -4  14  10      161.25       72.47     73.08 o
  -2  14  10       18.48      312.11    156.32 o
   0  14  10      612.41      655.64    118.39 o
   2  14  10      324.01      248.11     70.52 o
   4  14  10       25.33      101.75     92.53 o
   6  14  10       37.07       37.73    250.47 o
  -9  15  10      207.39      400.93    123.41 o
  -7  15  10      109.75      107.67     69.48 o
  -5  15  10        3.56      -54.19     59.09 o
  -3  15  10        7.38       32.64     55.85 o
  -1  15  10       14.07       23.16     86.82 o
   1  15  10        1.04       15.31     71.28 o
   3  15  10      149.51      531.15    142.10 o
   5  15  10       89.45       78.51    121.41 o
  -6  16  10       61.33      230.38     81.50 o
  -4  16  10      346.45      343.11    118.77 o
  -2  16  10        1.20       48.54     73.87 o
   0  16  10      203.21      437.49    132.56 o
   2  16  10       41.59      -74.48    132.77 o
 -19   1  11        6.59       -1.60     83.18 o
 -17   1  11      280.54      436.14     89.15 o
 -15   1  11       16.71      -51.29     51.29 o
 -13   1  11      814.07      811.01     54.93 o
 -11   1  11     1536.19     1352.77     72.72 o
  -9   1  11     4928.49     4890.75    100.49 o
  -7   1  11    18146.20    17706.55    176.70 o
  -5   1  11     6210.08     6220.14     94.35 o
  -3   1  11     7482.39     7526.16    167.21 o
  -1   1  11    19624.99    18875.68    284.98 o
   1   1  11    10572.29    10326.73    204.42 o
   3   1  11       53.43       40.64     34.13 o
   5   1  11      160.32      149.14     27.05 o
   7   1  11     3366.52     3645.43     99.84 o
   9   1  11     2052.74     2002.32     89.86 o
  11   1  11     1406.88     1512.56    117.16 o
  13   1  11      685.92      848.02    152.06 o
  15   1  11        8.24      -37.86     63.58 o
 -18   2  11       35.93      148.36     67.83 o
 -16   2  11      643.65      780.71     96.77 o
 -14   2  11       14.38        1.57     38.43 o
 -12   2  11      133.21       73.20     39.73 o
 -10   2  11      278.22      287.13     57.83 o
  -8   2  11     1450.47     1509.70     61.32 o
  -6   2  11     1997.44     1993.02     50.57 o
  -4   2  11      847.88      823.23     33.35 o
  -2   2  11      461.16      426.10     42.37 o
   0   2  11       84.33      136.70     23.53 o
   2   2  11      601.42      658.37     33.78 o
   4   2  11      419.92      444.16     37.38 o
   6   2  11      383.62      373.75     36.35 o
   8   2  11       37.58      -22.28     29.88 o
  10   2  11      623.83      807.41     84.27 o
  12   2  11       29.06       47.63    141.98 o
  14   2  11      854.68      786.81    142.74 o
 -19   3  11        2.10      297.23     96.37 o
 -17   3  11        4.71      171.50     78.15 o
 -15   3  11      196.72      189.88     99.00 o
 -13   3  11     2204.84     2085.12     88.06 o
 -11   3  11     8701.84     9401.04    168.98 o
  -9   3  11    11849.05    11515.89    175.82 o
  -7   3  11      545.99      583.91     31.29 o
  -5   3  11     1099.77     1103.69     48.54 o
  -3   3  11     1969.07     2026.63     58.12 o
  -1   3  11    14495.83    14339.00    172.82 o
   1   3  11    19441.41    19222.29    238.01 o
   3   3  11    18051.42    17885.06    217.67 o
   5   3  11     7135.74     7040.55    118.06 o
   7   3  11      648.22      632.27     51.99 o
   9   3  11       84.67       89.72     54.62 o
  11   3  11       11.39      -43.75    107.96 o
  13   3  11      228.89      140.36     90.68 o
 -18   4  11      104.05      156.82    119.93 o
 -16   4  11      260.73      363.82     90.39 o
 -14   4  11      109.20      192.56     92.23 o
 -12   4  11      868.11      949.28     64.63 o
 -10   4  11     1758.58     2033.36     87.38 o
  -8   4  11     1505.16     1448.35     60.39 o
  -6   4  11     6678.82     6560.52     96.27 o
  -4   4  11      517.84      548.14     51.12 o
  -2   4  11       19.13        5.29     27.19 o
   0   4  11       74.45      128.41     31.12 o
   2   4  11     2802.27     2813.72     82.12 o
   4   4  11      421.39      408.09     68.62 o
   6   4  11     1360.22     1424.34     76.14 o
   8   4  11     1748.11     1842.60    103.37 o
  10   4  11      109.42       31.82     61.50 o
  12   4  11       86.27      180.14    135.40 o
  14   4  11        0.00      -37.41     83.12 o
 -19   5  11        4.40      111.80    141.32 o
 -17   5  11      363.80      336.75     79.97 o
 -15   5  11      108.19      202.99     92.12 o
 -13   5  11      897.84      897.27     68.32 o
 -11   5  11     4503.10     4514.20    130.13 o
  -9   5  11     3208.27     3499.92    103.77 o
  -7   5  11      560.69      590.17     32.23 o
  -5   5  11     2071.08     1935.09     53.59 o
  -3   5  11     6595.18     6744.38    124.25 o
  -1   5  11     2145.18     2378.42     83.60 o
   1   5  11    12538.04    12542.27    173.44 o
   3   5  11    17049.93    16879.45    246.43 o
   5   5  11     3902.66     3815.22    109.53 o
   7   5  11       38.10      259.14     81.64 o
   9   5  11      203.98      329.90    145.46 o
  11   5  11      245.62      423.25     99.36 o
 -18   6  11      279.99      585.42    151.42 o
 -16   6  11      621.99      700.74    121.38 o
 -14   6  11       98.61       88.52     58.01 o
 -12   6  11       54.57       38.12     43.27 o
 -10   6  11      985.67      950.70     59.58 o
  -8   6  11      972.86     1065.50     53.60 o
  -6   6  11       33.85       54.41     35.08 o
  -4   6  11     3610.92     3469.65     74.34 o
  -2   6  11       47.87      -28.89     28.89 o
   0   6  11     2080.23     2005.21     81.55 o
   2   6  11      289.13      262.50     72.72 o
   4   6  11       49.90       40.73     48.26 o
   6   6  11     1433.77     1434.09     79.98 o
   8   6  11       69.21       82.68     41.28 o
  10   6  11       15.16     -124.87    124.87 o
  12   6  11      293.63      574.89    180.93 o
 -17   7  11      617.18      509.10    204.61 o
 -15   7  11      205.15       70.62     58.67 o
 -13   7  11       86.79      145.41     44.10 o
 -11   7  11      546.43      500.20     77.99 o
  -9   7  11      773.94      850.16     55.01 o
  -7   7  11     3978.19     4136.97     99.61 o
  -5   7  11     9874.50    10116.68    143.62 o
  -3   7  11    18657.45    18018.87    193.64 o
  -1   7  11     5589.64     5510.21    124.56 o
   1   7  11      357.98      368.73     54.41 o
   3   7  11     2287.77     2330.61    107.21 o
   5   7  11     1133.43     1116.02    103.06 o
   7   7  11      597.59      645.82     92.30 o
   9   7  11     1369.89     1316.46    132.20 o
  11   7  11      791.07      720.84    134.00 o
  13   7  11        1.52      -88.13     88.13 o
 -16   8  11      280.36      454.72    101.90 o
 -14   8  11      261.87      424.16    147.50 o
 -12   8  11        1.22      136.83     51.40 o
 -10   8  11        0.96       56.42     47.13 o
  -8   8  11     1059.14     1027.57     59.55 o
  -6   8  11      325.47      392.32     37.56 o
  -4   8  11      101.21       -5.13     37.63 o
  -2   8  11      118.94      263.55     49.44 o
   0   8  11      170.06       29.10     67.83 o
   2   8  11      705.50      807.02     83.03 o
   4   8  11     2749.57     2702.67    125.07 o
   6   8  11       99.48       64.39     47.92 o
   8   8  11      597.23      681.71     88.43 o
  10   8  11      141.50      197.18     97.25 o
  12   8  11      429.95      665.15    185.27 o
 -17   9  11       71.27      -53.15    113.95 o
 -15   9  11      216.93      665.15    218.95 o
 -13   9  11      500.40      426.16     65.57 o
 -11   9  11        8.73       32.06     53.14 o
  -9   9  11     1067.25     1038.24     68.71 o
  -7   9  11     5291.40     5485.43    136.44 o
  -5   9  11    10935.09    10744.61    172.48 o
  -3   9  11     3830.53     3925.47    113.22 o
  -1   9  11     3402.09     3775.53    142.88 o
   1   9  11     1956.53     2108.42    104.04 o
   3   9  11      504.01      254.60     80.63 o
   5   9  11      877.13      885.76     94.09 o
   7   9  11     1658.59     1855.01    146.80 o
   9   9  11     1369.27     1173.20    129.82 o
  11   9  11       63.55      -25.15     89.94 o
 -16  10  11        7.66       20.29     76.69 o
 -14  10  11      163.77      198.46    104.99 o
 -12  10  11       61.47       69.15    100.31 o
 -10  10  11       60.50       -0.38     45.10 o
  -8  10  11        4.09      160.76     48.19 o
  -6  10  11      129.14      152.91     56.04 o
  -4  10  11      965.76     1067.99     76.81 o
  -2  10  11       44.16      619.77    145.67 o
   0  10  11       48.84       28.61     61.41 o
   2  10  11       78.26       75.03     55.79 o
   4  10  11      250.17      307.62     79.57 o
   6  10  11      401.88      492.63     91.62 o
   8  10  11       35.08      114.10     71.75 o
  10  10  11        7.44      -54.31     86.44 o
 -15  11  11      329.93      326.77     90.56 o
 -13  11  11      363.66      515.60    100.83 o
 -11  11  11      182.92      176.91     77.46 o
  -9  11  11     1553.12     1403.83     96.03 o
  -7  11  11     3566.30     3395.09    170.10 o
  -5  11  11     1369.96     1571.19    126.91 o
  -3  11  11      475.84      512.79    102.88 o
  -1  11  11     1051.04      941.87     83.31 o
   1  11  11     1505.30     1484.45    112.67 o
   3  11  11      618.60      640.15     91.34 o
   5  11  11     2580.57     2384.05    179.37 o
   7  11  11     2545.82     2151.39    173.38 o
   9  11  11        6.46      -14.28     80.70 o
 -14  12  11       13.87      -80.27    122.24 o
 -12  12  11      138.55       40.23     82.41 o
 -10  12  11       80.59       54.30    102.77 o
  -8  12  11      280.10      192.52    126.76 o
  -6  12  11      541.55      721.66     95.54 o
  -4  12  11      262.68      300.80    101.55 o
  -2  12  11       75.50      145.90     57.68 o
   0  12  11       40.91       -4.26     42.75 o
   2  12  11      441.46      332.74     83.34 o
   4  12  11     1230.70     1142.44    121.93 o
   6  12  11       72.22      106.77    132.17 o
   8  12  11       74.62       22.51    104.67 o
 -11  13  11      111.51       20.94     70.03 o
  -9  13  11      103.29       36.84     55.76 o
  -7  13  11     2039.05     2107.85    147.03 o
  -5  13  11     1818.89     1612.09    141.41 o
  -3  13  11     1047.05     1222.67    143.20 o
  -1  13  11      814.61      710.99    144.90 o
   1  13  11      657.73      763.58     94.93 o
   3  13  11      975.29      808.66    101.77 o
   5  13  11     1366.10     1481.68    152.21 o
   7  13  11     1203.48     1371.26    147.88 o
 -10  14  11        2.89       60.97     73.02 o
  -8  14  11        8.04      -17.26     65.48 o
  -6  14  11        5.19       23.69    107.22 o
  -4  14  11      135.39      -24.71     92.95 o
  -2  14  11        0.22       75.13    127.63 o
   0  14  11      340.66      560.59    112.62 o
   2  14  11        0.57       21.35     83.78 o
   4  14  11       34.70      -23.54     92.58 o
   6  14  11       56.56      -10.92    122.63 o
  -7  15  11      120.22      198.11     95.81 o
  -5  15  11     1192.58     1287.93    201.73 o
  -3  15  11     2243.48     2327.10    195.06 o
  -1  15  11     1068.47      830.61    170.35 o
   1  15  11      324.81      117.42    161.72 o
  -4  16  11      244.50      633.70    217.37 o
  -2  16  11        4.59       13.53     97.74 o
 -18   0  12     1409.26     1763.10    209.37 o
 -16   0  12     3062.02     3347.85    212.16 o
 -14   0  12       21.53      -14.10     49.48 o
 -12   0  12     1059.27     1099.04     76.94 o
 -10   0  12      731.49      673.97     65.66 o
  -8   0  12     4304.28     4087.57    126.11 o
  -6   0  12    12130.97    11630.52    191.48 o
  -4   0  12      938.30     1014.66     93.91 o
  -2   0  12        5.94       31.99     88.49 o
   0   0  12    14026.90    13869.54    341.87 o
   2   0  12     3047.29     3011.27    203.97 o
   4   0  12      753.61      697.31     63.88 o
   6   0  12      227.36      355.54     80.67 o
   8   0  12     4559.59     4554.05    216.79 o
  10   0  12     1597.35     1780.06    211.46 o
  12   0  12      793.54      700.47    130.88 o
  14   0  12     1737.45     1135.60    244.49 o
 -19   1  12       96.03      151.10    101.51 o
 -17   1  12        0.36      152.32     96.25 o
 -15   1  12        0.22       68.13     46.42 o
 -13   1  12       84.05       51.13     39.30 o
 -11   1  12        4.25       40.87     30.52 o
  -9   1  12      156.08      381.98     56.66 o
  -7   1  12      466.83      516.24     46.63 o
  -5   1  12     1152.93     1095.41     39.70 o
  -3   1  12     5418.97     5319.94    158.77 o
  -1   1  12     3547.43     3503.56    125.93 o
   1   1  12       25.17        8.14     32.64 o
   3   1  12       34.82        8.74     22.35 o
   5   1  12      838.19      831.12     59.90 o
   7   1  12     1557.29     1551.85    101.62 o
   9   1  12       66.37      189.31     72.37 o
  11   1  12      126.79      117.57    110.71 o
  13   1  12      449.81      550.97    102.28 o
 -18   2  12     2432.89     2271.49    193.69 o
 -16   2  12     1552.72     1643.97    108.55 o
 -14   2  12      323.42      411.50     62.65 o
 -12   2  12       12.46       26.48     36.18 o
 -10   2  12      743.53      837.96     50.55 o
  -8   2  12     2838.42     2751.36     69.99 o
  -6   2  12        3.03      196.00     71.97 o
  -4   2  12     1273.98     1241.44     47.95 o
  -2   2  12      214.84      294.06     90.58 o
   0   2  12     5281.24     5001.24    140.67 o
   2   2  12     4936.89     4712.39    114.43 o
   4   2  12       35.10       49.10     43.35 o
   6   2  12     3511.40     3476.47    129.10 o
   8   2  12     3973.06     3850.66    171.61 o
  10   2  12     2095.18     2152.33    122.51 o
  12   2  12     1125.46     1362.41    205.92 o
  14   2  12      465.29      330.13    117.90 o
 -19   3  12      237.31       13.56    185.14 o
 -17   3  12       69.30      206.72     71.83 o
 -15   3  12        6.46       -1.18     48.39 o
 -13   3  12      238.00       79.89     61.79 o
 -11   3  12      109.84      140.85     39.48 o
  -9   3  12      165.41      160.30     63.69 o
  -7   3  12     3823.11     3910.53     77.44 o
  -5   3  12      206.67      311.16     66.88 o
  -3   3  12     3700.19     3746.63     94.96 o
  -1   3  12     2826.16     2759.63     82.99 o
   1   3  12       25.88       42.32     37.93 o
   3   3  12      458.24      482.11     40.39 o
   5   3  12      502.90      618.95     54.06 o
   7   3  12     3680.40     3699.91    164.98 o
   9   3  12       87.78      132.90     74.11 o
  11   3  12     1511.40     1586.25    109.89 o
  13   3  12      144.70      710.81    210.80 o
 -18   4  12      169.40      172.96    115.02 o
 -16   4  12     1513.66     1597.20    200.09 o
 -14   4  12     3447.45     3519.73    147.00 o
 -12   4  12     3320.01     3613.42    124.42 o
 -10   4  12      316.64      411.16     45.62 o
  -8   4  12       32.01       40.90     23.29 o
  -6   4  12      575.50      577.95     37.66 o
  -4   4  12      689.11      648.45     39.07 o
  -2   4  12     6502.13     6653.76    131.67 o
   0   4  12      388.49      414.03     49.11 o
   2   4  12      141.04      166.56     61.69 o
   4   4  12     3179.17     3270.91    109.93 o
   6   4  12     1438.92     1598.33     93.77 o
   8   4  12     1423.16     1609.46    111.96 o
  10   4  12     2341.70     2126.81    134.18 o
  12   4  12     1286.01     1504.73    169.98 o
 -17   5  12      365.89       96.58    126.19 o
 -15   5  12       89.75      -50.48     50.48 o
 -13   5  12      120.47      149.07     73.49 o
 -11   5  12      526.15      490.14     50.56 o
  -9   5  12      444.86      404.24     54.46 o
  -7   5  12        2.97      -20.71     28.00 o
  -5   5  12      395.95      377.24     46.24 o
  -3   5  12       24.57       59.22     43.78 o
  -1   5  12      136.35      167.56     33.65 o
   1   5  12     1683.81     1527.66     59.07 o
   3   5  12      170.11       65.91     46.67 o
   5   5  12       16.24       -6.03     38.35 o
   7   5  12      415.47      639.22     95.95 o
   9   5  12      401.12      290.52     82.47 o
  11   5  12       10.17       34.13     63.61 o
  13   5  12      188.01      409.75    158.56 o
 -18   6  12      441.64      536.00    110.33 o
 -16   6  12      249.53      466.85    123.74 o
 -14   6  12     2051.85     1953.64    143.08 o
 -12   6  12     2215.87     1980.86    108.03 o
 -10   6  12      732.19      720.03     77.52 o
  -8   6  12      513.53      597.90     49.57 o
  -6   6  12     1363.37     1320.65     54.60 o
  -4   6  12     1415.55     1296.75     54.42 o
  -2   6  12      352.89      350.59     42.59 o
   0   6  12     1986.60     1957.77     77.01 o
   2   6  12       25.19       92.09     62.09 o
   4   6  12     1638.83     1664.75     82.07 o
   6   6  12      419.66      525.99    172.70 o
   8   6  12      122.70      114.92    124.41 o
  10   6  12     2034.16     2244.42    181.11 o
  12   6  12     2856.65     2952.69    241.11 o
 -17   7  12       62.46       23.94     93.79 o
 -15   7  12       94.38       93.28    145.60 o
 -13   7  12      585.67      453.06     65.56 o
 -11   7  12     1509.17     1566.51     95.26 o
  -9   7  12      116.76       37.70     37.27 o
  -7   7  12      190.70      123.82     45.43 o
  -5   7  12      158.83      170.86     30.07 o
  -3   7  12      562.09      586.82     47.61 o
  -1   7  12        0.46        7.38     27.62 o
   1   7  12     1076.61     1168.55     82.09 o
   3   7  12      116.37      102.35     50.39 o
   5   7  12       34.59       81.92     50.13 o
   7   7  12      474.90      376.95    161.98 o
   9   7  12       83.85       28.68     64.94 o
  11   7  12       17.68      -11.66    166.12 o
 -16   8  12      378.51      599.13    113.15 o
 -14   8  12      367.79      763.80    163.03 o
 -12   8  12      413.59      443.10     72.00 o
 -10   8  12       14.67        8.67     49.56 o
  -8   8  12      124.47      470.39     71.98 o
  -6   8  12      155.88      191.42     47.51 o
  -4   8  12      477.21      497.12     48.68 o
  -2   8  12      152.80       95.87     48.48 o
   0   8  12       20.57      -22.42     33.72 o
   2   8  12     2676.15     2352.45    115.83 o
   4   8  12     2351.87     2384.76    207.28 o
   6   8  12     1416.81     1497.76    119.91 o
   8   8  12     1289.47     1055.56    163.86 o
  10   8  12     1711.65     1645.50    153.61 o
 -15   9  12        1.58       55.02     84.85 o
 -13   9  12     2063.66     2029.75    121.44 o
 -11   9  12       24.82       -1.64     46.77 o
  -9   9  12      320.08      418.88     87.52 o
  -7   9  12      664.82      767.57     72.45 o
  -5   9  12      850.91      760.53     58.44 o
  -3   9  12      184.42      234.85     55.12 o
  -1   9  12     1401.69     1449.41    107.11 o
   1   9  12     2175.92     2316.71    150.44 o
   3   9  12       42.97      -71.00     71.00 o
   5   9  12     1350.09     1313.99    112.47 o
   7   9  12      398.01      494.31    103.17 o
   9   9  12        0.96      -74.77     74.77 o
 -14  10  12      508.24      440.70    155.47 o
 -12  10  12      605.16      816.83     86.92 o
 -10  10  12      353.99      244.66     87.60 o
  -8  10  12        6.39        5.94     59.55 o
  -6  10  12      586.50      674.58     76.24 o
  -4  10  12      410.55      462.04    102.97 o
  -2  10  12     1925.63     2021.60    124.31 o
   0  10  12        4.84       78.79     46.39 o
   2  10  12     1134.17     1318.12    134.05 o
   4  10  12     1714.88     1794.70    138.65 o
   6  10  12     3744.12     3747.89    223.17 o
   8  10  12     2089.11     2124.98    174.71 o
  10  10  12      137.45      -22.55     81.42 o
 -13  11  12      162.26      -73.95    130.92 o
 -11  11  12      227.11      255.38     95.61 o
  -9  11  12        0.10      -56.17     56.17 o
  -7  11  12        0.90       35.78     79.62 o
  -5  11  12        8.17        8.33     54.51 o
  -3  11  12        0.02        2.91     59.10 o
  -1  11  12       57.85      177.26     86.63 o
   1  11  12        7.47      -65.83     65.83 o
   3  11  12      121.94      281.99     82.43 o
   5  11  12      260.08      193.36     94.42 o
   7  11  12       27.56       65.81    140.50 o
 -12  12  12      806.64     1296.93    198.60 o
 -10  12  12     2350.29     2488.20    161.89 o
  -8  12  12        2.25      -10.51     58.36 o
  -6  12  12      248.76      100.35     94.43 o
  -4  12  12      110.60       15.11    101.79 o
  -2  12  12       98.74      353.14    107.67 o
   0  12  12      149.20      103.63     57.40 o
   2  12  12      500.77      480.06    112.98 o
   4  12  12      642.80      968.28    134.99 o
   6  12  12      395.06      601.34    213.43 o
 -11  13  12       24.82       51.05    203.95 o
  -9  13  12      396.72      696.82     97.42 o
  -7  13  12      418.11      475.72    107.83 o
  -5  13  12       84.55      201.31     99.72 o
  -3  13  12      106.73      -26.87     88.51 o
  -1  13  12      289.51      337.67     94.90 o
   1  13  12      893.86      980.21    140.06 o
   3  13  12       80.59      154.74    150.79 o
   5  13  12       82.30      576.59    202.11 o
  -8  14  12      409.79      604.84    105.36 o
  -6  14  12       20.70       14.64     62.57 o
  -4  14  12      105.22       69.75    304.28 o
  -2  14  12      327.21      591.19    100.49 o
   0  14  12      375.35       10.26     95.34 o
   2  14  12      134.21      410.17    275.80 o
   4  14  12       58.30      243.63    279.94 o
  -5  15  12        4.85       97.53    374.88 o
  -3  15  12        2.73       85.53    120.13 o
  -1  15  12      154.19      -14.50    190.27 o
   1  15  12      135.62      261.72    178.43 o
 -19   1  13       12.70       27.54    196.58 o
 -17   1  13      721.50      725.97    104.59 o
 -15   1  13      349.75      216.43     58.32 o
 -13   1  13      155.66      175.03     67.24 o
 -11   1  13     1599.00     1580.01     79.39 o
  -9   1  13    12086.69    11920.39    177.04 o
  -7   1  13    11357.34    10947.42    158.32 o
  -5   1  13     3657.86     3479.92    133.79 o
  -3   1  13     4458.67     4107.23    157.52 o
  -1   1  13     3543.56     3660.41    133.97 o
   1   1  13      952.20     1008.26     79.83 o
   3   1  13     1190.09     1215.13     78.99 o
   5   1  13     4817.99     4935.20    187.15 o
   7   1  13      530.46      676.79     74.98 o
   9   1  13       15.37      -14.46    122.77 o
  11   1  13      527.91      485.92    107.75 o
  13   1  13       47.33      -17.11    113.69 o
 -18   2  13      650.27      775.77    184.99 o
 -16   2  13        2.79       59.63     68.85 o
 -14   2  13       23.53      -44.42     56.33 o
 -12   2  13      243.20      426.81     91.01 o
 -10   2  13     1625.58     1533.08     86.55 o
  -8   2  13     1416.93     1492.51     64.85 o
  -6   2  13      145.48      180.55     27.76 o
  -4   2  13     1080.60     1157.67     86.67 o
  -2   2  13       75.31      162.50     41.56 o
   0   2  13      220.73      377.59     58.22 o
   2   2  13      883.79      750.91     61.35 o
   4   2  13     1358.11     1326.82     87.77 o
   6   2  13     1595.12     1498.06    114.27 o
   8   2  13        2.04       28.45     99.84 o
  10   2  13       56.28      117.46     68.71 o
  12   2  13       85.45      111.45    132.50 o
 -17   3  13       21.43      155.47    102.61 o
 -15   3  13      790.53     1107.86    145.88 o
 -13   3  13      358.43      552.47     71.04 o
 -11   3  13     2108.39     2266.86    108.41 o
  -9   3  13     4719.22     4872.07    149.24 o
  -7   3  13     6485.10     6593.91    127.14 o
  -5   3  13     2790.42     2881.36     80.64 o
  -3   3  13      213.11      357.55     77.02 o
  -1   3  13     2029.18     1923.74     73.47 o
   1   3  13     6119.27     6034.54    140.40 o
   3   3  13    10639.90    10321.08    225.58 o
   5   3  13     1716.53     1778.28    118.51 o
   7   3  13      103.24      -18.59     52.54 o
   9   3  13      204.52      291.97     66.52 o
  11   3  13      543.96      689.86     95.87 o
 -18   4  13      109.63      -84.17    103.17 o
 -16   4  13       21.94      -73.65     96.98 o
 -14   4  13      481.66      416.78    107.06 o
 -12   4  13       41.93       86.04     80.61 o
 -10   4  13        7.69      -41.23     41.23 o
  -8   4  13      126.73      285.80     57.15 o
  -6   4  13      661.52      636.16     44.27 o
  -4   4  13        4.97       78.08     43.33 o
  -2   4  13     2374.03     2286.00     77.92 o
   0   4  13       59.81       78.02     30.91 o
   2   4  13     2459.66     2336.92     99.33 o
   4   4  13      184.67       51.06     65.02 o
   6   4  13      391.07      420.66     67.62 o
   8   4  13        3.06       19.92     97.77 o
  10   4  13       39.65      144.83     68.71 o
  12   4  13       14.05      449.22    122.50 o
 -17   5  13      938.10     1071.77    143.63 o
 -15   5  13        8.88      109.03    139.92 o
 -13   5  13     1021.12      942.20    104.55 o
 -11   5  13     1583.97     1510.62    106.11 o
  -9   5  13     1044.10     1097.37     73.82 o
  -7   5  13     3223.20     2951.01    101.47 o
  -5   5  13     7731.03     7637.92    140.74 o
  -3   5  13     5873.55     5644.29    126.31 o
  -1   5  13     2046.75     1990.28     70.94 o
   1   5  13     8018.82     7853.60    164.07 o
   3   5  13     4636.92     4502.31    173.15 o
   5   5  13      154.64       99.36    119.08 o
   7   5  13       23.02       92.91     75.64 o
   9   5  13       20.73      522.25    174.08 o
  11   5  13       98.41      -35.79    116.85 o
 -16   6  13      211.71      535.00    253.30 o
 -14   6  13      532.45      664.71    106.38 o
 -12   6  13      291.85      368.83     74.19 o
 -10   6  13     1988.81     1840.01    115.48 o
  -8   6  13     2072.70     2162.50     94.67 o
  -6   6  13      431.54      490.29     42.58 o
  -4   6  13     2751.74     2576.67     85.51 o
  -2   6  13     2757.76     2546.33     82.71 o
   0   6  13      670.62      740.28     54.34 o
   2   6  13       17.12       40.02     36.59 o
   4   6  13     1097.66     1266.55    126.69 o
   6   6  13      699.37      545.40    104.90 o
   8   6  13       26.83      126.32    183.82 o
  10   6  13      179.42      276.08    105.00 o
 -17   7  13      263.52      475.23    129.30 o
 -15   7  13      606.66      426.77    171.56 o
 -13   7  13     1124.85     1080.79    102.88 o
 -11   7  13      390.43      372.58     67.42 o
  -9   7  13      137.59      147.48     81.61 o
  -7   7  13     3108.73     2998.44    114.33 o
  -5   7  13    11083.63    10599.93    179.40 o
  -3   7  13     5337.46     5360.90    136.55 o
  -1   7  13     3798.55     3733.46    132.17 o
   1   7  13     2287.62     2073.13    114.15 o
   3   7  13       27.90      173.59    117.40 o
   5   7  13      161.00      180.68     82.77 o
   7   7  13      245.77      338.69    131.52 o
   9   7  13     1294.55     1371.72    146.00 o
  11   7  13      184.77      -86.19    126.71 o
 -16   8  13       63.08       80.69     82.51 o
 -14   8  13      111.92       14.71     67.78 o
 -12   8  13      533.41      460.91     87.64 o
 -10   8  13        0.10       10.07     45.47 o
  -8   8  13     1263.23     1275.93     86.79 o
  -6   8  13       26.29       -1.34     32.75 o
  -4   8  13      157.52      227.32     44.01 o
  -2   8  13      102.86       62.74     60.29 o
   0   8  13      728.80      713.51    100.30 o
   2   8  13      186.13       49.51     70.79 o
   4   8  13      100.90       89.25     91.67 o
   6   8  13      449.79      494.85     93.49 o
   8   8  13       68.21       74.92    103.82 o
  10   8  13      107.69       47.76     84.37 o
 -15   9  13      655.03      627.08    167.00 o
 -13   9  13      919.42      847.30    130.74 o
 -11   9  13     2277.40     2235.90    151.64 o
  -9   9  13     1560.16     1674.09    111.55 o
  -7   9  13      760.51      827.50     70.85 o
  -5   9  13     1223.16     1350.94    102.85 o
  -3   9  13     3140.43     3083.44    148.68 o
  -1   9  13     2115.78     2243.51    121.46 o
   1   9  13      119.32       88.58     52.25 o
   3   9  13      161.59      220.07    105.02 o
   5   9  13      714.67     1082.19    154.77 o
   7   9  13      870.02     1100.09    133.85 o
   9   9  13      246.07      107.04    171.56 o
 -14  10  13       59.07        6.84    116.19 o
 -12  10  13      123.01      118.96     92.02 o
 -10  10  13      255.79      109.58    300.27 o
  -8  10  13        0.74      -43.55     90.53 o
  -6  10  13      353.79      722.07     97.34 o
  -4  10  13       19.40       28.77     58.96 o
  -2  10  13      328.49      218.96     79.62 o
   0  10  13      186.63      238.32     69.68 o
   2  10  13        6.19        7.38     58.47 o
   4  10  13      190.50      132.22    151.19 o
   6  10  13        3.10       92.48     72.53 o
   8  10  13       13.74      213.39    101.51 o
 -13  11  13     1108.08     1116.24    299.09 o
 -11  11  13      831.65      996.52    146.62 o
  -9  11  13     2016.34     1549.15    225.69 o
  -7  11  13     1037.02      967.39    163.74 o
  -5  11  13       53.60      136.17     81.66 o
  -3  11  13     1205.11     1358.18    240.67 o
  -1  11  13     1871.74     1755.41    173.97 o
   1  11  13      663.53      489.77     80.97 o
   3  11  13      967.84     1039.11    300.61 o
   5  11  13     1872.92     1666.93    178.19 o
   7  11  13      628.78     1220.77    246.92 o
 -12  12  13        1.31       67.95     95.42 o
 -10  12  13        0.35      -47.23    112.24 o
  -8  12  13      529.02      476.90    106.42 o
  -6  12  13       10.70       53.91    262.44 o
  -4  12  13       35.85      208.43    157.11 o
  -2  12  13       46.42      -87.86     87.86 o
   0  12  13        2.66      -29.83     70.71 o
   2  12  13      291.41      644.55    153.41 o
   4  12  13       26.53       60.26    139.08 o
   6  12  13      152.10      107.02    143.49 o
  -9  13  13      183.70      398.74    136.05 o
  -7  13  13      138.21      495.30    119.13 o
  -5  13  13      946.55      603.06    226.33 o
  -3  13  13     2229.47     1909.12    192.88 o
  -1  13  13     1862.19     1264.48    158.06 o
   1  13  13      441.29      594.23    221.06 o
   3  13  13      201.05      575.11    148.34 o
  -8  14  13        0.24      -26.35     92.09 o
  -6  14  13       71.15       65.57     81.39 o
  -4  14  13      113.93      304.88    118.67 o
  -2  14  13       87.80      597.78    195.14 o
   0  14  13       36.51      559.36    224.74 o
   2  14  13        3.13     -169.35    169.35 o
 -18   0  14      899.79      783.38    184.09 o
 -16   0  14      261.45      576.60    203.82 o
 -14   0  14      196.65      648.44    192.11 o
 -12   0  14      979.57      852.22    136.45 o
 -10   0  14      146.34      376.75     95.98 o
  -8   0  14      364.06      588.73     95.19 o
  -6   0  14     2432.11     2277.44    186.78 o
  -4   0  14     2504.09     2648.11    172.45 o
  -2   0  14     1003.77      954.54    106.43 o
   0   0  14    16477.42    15389.66    419.14 o
   2   0  14    11281.61    10949.05    348.79 o
   4   0  14     3183.51     3543.76    252.28 o
   6   0  14     2547.51     2454.50    171.66 o
   8   0  14       32.87       64.87     94.61 o
  10   0  14       14.05      104.13     86.45 o
  12   0  14     1737.68     1339.69    270.81 o
 -17   1  14      158.40      132.85    202.44 o
 -15   1  14       75.68      108.73     88.14 o
 -13   1  14        2.36        9.95     48.38 o
 -11   1  14      402.29      332.03     74.95 o
  -9   1  14        0.14      -14.34     44.39 o
  -7   1  14      533.00      567.61     63.78 o
  -5   1  14      428.91      564.05     69.84 o
  -3   1  14      548.95      443.74     59.59 o
  -1   1  14      101.91      -28.12     46.44 o
   1   1  14      253.80      207.71     70.08 o
   3   1  14      665.06      699.04     66.02 o
   5   1  14     1812.83     1785.78    111.64 o
   7   1  14      396.77      323.40     85.61 o
   9   1  14        1.95      120.60     59.19 o
  11   1  14       67.86       50.10     65.51 o
 -18   2  14      134.22     -110.68    120.99 o
 -16   2  14     1130.46     1020.61    118.38 o
 -14   2  14     1835.66     2120.72    158.51 o
 -12   2  14       67.46       20.17     54.83 o
 -10   2  14       13.11      -34.99     46.23 o
  -8   2  14      315.39      316.65     66.00 o
  -6   2  14       49.63      195.32     44.21 o
  -4   2  14      611.74      552.71     58.73 o
  -2   2  14     1151.72     1108.51     71.31 o
   0   2  14     2990.22     2986.42    122.12 o
   2   2  14     2285.80     2128.19    103.76 o
   4   2  14     3341.25     3300.66    164.35 o
   6   2  14     1566.84     1605.98    132.51 o
   8   2  14      858.94     1012.97     91.05 o
  10   2  14      731.29      695.99     94.45 o
 -17   3  14        3.64       62.86    314.09 o
 -15   3  14     1356.78     1602.39    159.88 o
 -13   3  14       47.31       54.67     64.77 o
 -11   3  14     1466.76     1149.35    112.26 o
  -9   3  14      821.34      831.56     84.53 o
  -7   3  14        1.46      256.56     56.37 o
  -5   3  14       69.49      153.74     58.11 o
  -3   3  14       78.85       16.65     32.02 o
  -1   3  14      257.99      377.96     47.09 o
   1   3  14       10.11       -7.74     38.77 o
   3   3  14      466.68      513.79     83.28 o
   5   3  14       83.68       69.23     59.30 o
   7   3  14     1264.23     1205.80    104.99 o
   9   3  14      212.85       80.23    123.48 o
  11   3  14      207.11      -41.19    124.87 o
 -16   4  14      631.70      667.79    147.52 o
 -14   4  14     2489.29     2631.66    248.21 o
 -12   4  14     1172.82     1114.08     86.90 o
 -10   4  14       13.69        6.50     61.40 o
  -8   4  14      559.82      504.33     63.67 o
  -6   4  14     1598.77     1568.65    110.69 o
  -4   4  14     3024.81     3004.43    177.19 o
  -2   4  14       16.14       -8.08     42.87 o
   0   4  14       16.78       -7.50     36.57 o
   2   4  14      815.17      895.89     86.62 o
   4   4  14      955.78     1072.62    101.12 o
   6   4  14     1575.62     1543.64    145.32 o
   8   4  14     2558.77     2335.56    179.34 o
  10   4  14     3075.65     3154.87    185.71 o
 -17   5  14       16.22       37.41     81.77 o
 -15   5  14      130.36      156.88     84.89 o
 -13   5  14      176.13       65.96     88.77 o
 -11   5  14      315.58      237.02     67.82 o
  -9   5  14      622.17      608.94     61.75 o
  -7   5  14      253.40      296.94     82.45 o
  -5   5  14       10.61      238.04     47.07 o
  -3   5  14      258.47      214.65     44.83 o
  -1   5  14     2956.09     2839.06    108.86 o
   1   5  14      459.27      470.76     65.55 o
   3   5  14       81.44       35.24     50.84 o
   5   5  14        0.04      -68.75     68.75 o
   7   5  14      198.04       70.01     65.65 o
   9   5  14       96.56      -63.69    122.77 o
 -16   6  14      779.00      994.85    166.92 o
 -14   6  14      419.16      606.21    126.54 o
 -12   6  14        7.28       36.54     53.94 o
 -10   6  14        1.54      431.01    108.58 o
  -8   6  14      298.12      379.54     49.99 o
  -6   6  14      254.73      208.64     62.47 o
  -4   6  14     1204.64     1086.44     69.91 o
  -2   6  14      337.91      645.47    100.11 o
   0   6  14      380.44      533.46    132.83 o
   2   6  14     2838.22     3163.28    195.62 o
   4   6  14     2500.34     2497.19    180.16 o
   6   6  14      346.11      371.21    107.46 o
   8   6  14     1671.40     1612.87    155.67 o
  10   6  14     2533.71     2763.25    234.07 o
 -15   7  14       15.76      106.32    154.76 o
 -13   7  14        0.01      302.45    171.80 o
 -11   7  14      122.70      146.06     92.67 o
  -9   7  14       61.70       14.65     41.51 o
  -7   7  14        1.81       20.37    103.09 o
  -5   7  14     1530.39     1604.00     82.81 o
  -3   7  14     1307.21     1464.11    161.42 o
  -1   7  14     1299.32     1277.13    109.37 o
   1   7  14       18.31      147.96    142.84 o
   3   7  14      113.45      -65.81     65.81 o
   5   7  14       11.16       35.18    109.21 o
   7   7  14       59.60      480.10     99.62 o
   9   7  14      504.12      541.89    127.41 o
 -14   8  14        5.93      104.46     68.78 o
 -12   8  14       95.56      119.02     67.93 o
 -10   8  14        9.42       99.95     54.41 o
  -8   8  14      454.66      520.12     66.98 o
  -6   8  14      376.68      516.98    129.56 o
  -4   8  14       62.07       10.49     85.79 o
  -2   8  14      301.16      276.53    148.16 o
   0   8  14     1003.00     1099.08    105.14 o
   2   8  14     2888.72     2733.09    187.95 o
   4   8  14     1630.56     1556.19    149.33 o
   6   8  14     1096.93     1324.06    145.90 o
   8   8  14      976.69      838.12    122.50 o
 -13   9  14        4.79      266.38    126.67 o
 -11   9  14        7.84      -24.74     74.15 o
  -9   9  14      121.59      331.23     95.80 o
  -7   9  14       26.74       15.39     75.88 o
  -5   9  14      568.22      623.58    144.62 o
  -3   9  14      234.68      -19.55    118.23 o
  -1   9  14      833.75      946.27     97.88 o
   1   9  14     1018.25     1115.60    109.56 o
   3   9  14       61.48       22.21     74.28 o
   5   9  14       56.69       52.66     91.35 o
   7   9  14      327.91      464.23    157.90 o
 -12  10  14      228.95      231.05    167.66 o
 -10  10  14     1495.41     1627.22    181.72 o
  -8  10  14       18.81      194.20    254.35 o
  -6  10  14      306.90      366.17    121.26 o
  -4  10  14      179.40       67.24    121.98 o
  -2  10  14      834.23     1060.64    171.47 o
   0  10  14      953.63     1221.51    151.06 o
   2  10  14       60.48      -40.79    122.24 o
   4  10  14      642.95      946.22    243.30 o
   6  10  14     2121.42     2716.93    242.36 o
 -11  11  14       23.44      188.09     91.36 o
  -9  11  14       42.44      -82.21     82.21 o
  -7  11  14      768.23      502.52    208.17 o
  -5  11  14        0.04      -12.08     70.89 o
  -3  11  14        1.57      -18.02     81.44 o
  -1  11  14      204.25      537.40    144.28 o
   1  11  14      323.09      538.99    109.60 o
   3  11  14      130.94      -34.37    107.04 o
   5  11  14       16.73      -91.38     91.38 o
 -10  12  14      350.86      452.35    146.92 o
  -8  12  14       60.72      104.99    201.68 o
  -6  12  14      298.23     -130.53    140.93 o
  -4  12  14      892.37     1022.16    374.03 o
  -2  12  14     1412.45     1408.71    199.50 o
   0  12  14      323.10      421.59    206.98 o
   2  12  14       11.87      194.08    155.66 o
   4  12  14       84.27       36.15     85.63 o
  -7  13  14       11.41      140.54    109.92 o
  -5  13  14      455.19      511.37    155.98 o
  -3  13  14        0.13      278.36    119.75 o
  -1  13  14      759.24     1125.39    155.01 o
   1  13  14      494.12      762.00    252.38 o
 -17   1  15     1469.96     1425.16    151.93 o
 -15   1  15     2237.49     2355.78    173.69 o
 -13   1  15      892.95      868.37    108.29 o
 -11   1  15     1193.37     1315.41    133.09 o
  -9   1  15     1143.72     1248.78     91.38 o
  -7   1  15      939.70      805.72     76.50 o
  -5   1  15     4333.75     4223.05    173.67 o
  -3   1  15     6326.95     5845.96    226.27 o
  -1   1  15      318.27      298.01     55.08 o
   1   1  15      138.19       61.67     45.36 o
   3   1  15     1181.14     1047.12     80.90 o
   5   1  15      727.16      753.66     79.65 o
   7   1  15       23.32       16.96     72.95 o
   9   1  15        2.55      -67.77     67.77 o
 -16   2  15        3.50      111.09     68.55 o
 -14   2  15      261.73      290.52     95.47 o
 -12   2  15      570.30      634.63     89.11 o
 -10   2  15     2255.79     2508.24    161.04 o
  -8   2  15       21.46       60.64     52.34 o
  -6   2  15     1693.05     1474.62     90.55 o
  -4   2  15      883.80      748.43     81.92 o
  -2   2  15      326.52      298.34     66.50 o
   0   2  15     1680.88     1696.38     96.72 o
   2   2  15      979.72      987.72     76.20 o
   4   2  15     1203.10     1208.06    106.30 o
   6   2  15      479.08      423.93     83.44 o
   8   2  15      223.09      236.27     71.02 o
  10   2  15        0.06      -10.38     68.11 o
 -17   3  15      559.91      675.50    150.47 o
 -15   3  15      496.52      736.63    140.59 o
 -13   3  15      858.48      680.82     97.65 o
 -11   3  15      744.69      634.45     81.06 o
  -9   3  15     2460.82     2556.00    162.84 o
  -7   3  15     5114.08     5098.76    221.73 o
  -5   3  15     5829.63     5253.14    182.43 o
  -3   3  15     1400.37     1291.63     82.91 o
  -1   3  15     1166.47     1066.88     77.12 o
   1   3  15      198.24       91.37     57.06 o
   3   3  15     1302.89     1203.46    105.47 o
   5   3  15      756.53      936.90    121.96 o
   7   3  15      323.80      110.72    141.29 o
   9   3  15      114.28      188.11     78.53 o
 -16   4  15       59.61       57.72     75.60 o
 -14   4  15       67.18     -130.53    143.42 o
 -12   4  15      134.85       28.67     96.23 o
 -10   4  15      504.92      872.66    115.53 o
  -8   4  15      211.60      269.43    205.33 o
  -6   4  15      839.61      787.57     71.94 o
  -4   4  15       57.44      159.61     53.13 o
  -2   4  15       52.19       91.31     46.17 o
   0   4  15      628.68      850.67     85.26 o
   2   4  15      135.37      246.73     58.01 o
   4   4  15      318.05      244.22     91.65 o
   6   4  15     1085.29      990.69    152.38 o
   8   4  15       29.55        4.22     70.91 o
  10   4  15       74.56      322.97    107.60 o
 -15   5  15      543.77      564.97    138.74 o
 -13   5  15      547.65      759.06    143.89 o
 -11   5  15      213.16      120.64     69.29 o
  -9   5  15      696.15      397.88    127.09 o
  -7   5  15     7702.04     7413.85    267.98 o
  -5   5  15     3655.94     3403.81    125.99 o
  -3   5  15     1704.52     1620.64     92.97 o
  -1   5  15     1055.05     1112.37    118.29 o
   1   5  15     1047.52     1073.66    119.31 o
   3   5  15       99.55       35.40    117.37 o
   5   5  15        1.19      -37.32    110.86 o
   7   5  15      137.78      277.24    152.24 o
   9   5  15       24.91       77.68     70.78 o
 -16   6  15       26.80      339.61    151.06 o
 -14   6  15       54.47      178.43     84.71 o
 -12   6  15       78.64      208.70     82.19 o
 -10   6  15        0.49       27.60    134.94 o
  -8   6  15       86.17      -74.67     74.67 o
  -6   6  15      375.23      464.51     99.78 o
  -4   6  15        1.81       53.94     48.75 o
  -2   6  15     1873.58     1662.03    123.96 o
   0   6  15     1182.28     1271.32    113.33 o
   2   6  15        1.27      -11.00     76.87 o
   4   6  15     1272.10     1149.78    133.85 o
   6   6  15      935.47     1017.09    168.33 o
   8   6  15      160.01     -100.96    100.96 o
 -15   7  15      613.54      876.42    157.68 o
 -13   7  15     1633.99     1533.15    139.90 o
 -11   7  15      850.99     1128.13    126.98 o
  -9   7  15     1043.83     1239.14    131.77 o
  -7   7  15      990.08      870.07    135.65 o
  -5   7  15     2086.56     2265.86    194.62 o
  -3   7  15     1242.97     1384.64    173.12 o
  -1   7  15     2920.11     2798.15    160.41 o
   1   7  15     1077.89     1055.20    124.88 o
   3   7  15      178.70       71.35     72.91 o
   5   7  15       25.54      326.35    117.37 o
   7   7  15       84.02      -36.46     75.49 o
 -14   8  15        0.23      -78.01    116.90 o
 -12   8  15       91.32      476.85    201.19 o
 -10   8  15       61.86       -3.08     95.61 o
  -8   8  15      355.90      217.29    114.87 o
  -6   8  15      313.38      261.20    162.18 o
  -4   8  15      706.37      920.02    163.83 o
  -2   8  15      278.90       73.19     73.21 o
   0   8  15      229.16      264.85     87.26 o
   2   8  15       53.95      -90.27    102.11 o
   4   8  15      730.71      937.31    191.13 o
   6   8  15        1.64      434.44    116.83 o
 -13   9  15     1430.37     1243.42    213.29 o
 -11   9  15     2691.75     2791.42    256.04 o
  -9   9  15     2017.29     2162.32    204.21 o
  -7   9  15      146.95      409.60    131.25 o
  -5   9  15       43.32      140.02     79.58 o
  -3   9  15      472.95      126.11    145.33 o
  -1   9  15     1013.14      828.33    174.29 o
   1   9  15      748.25      713.08     94.69 o
   3   9  15     1404.62     1431.33    156.09 o
   5   9  15      247.10       38.58    139.68 o
 -12  10  15        6.84       32.48    170.07 o
 -10  10  15      343.77      216.21     95.49 o
  -8  10  15      594.38      357.18    317.97 o
  -6  10  15        4.75      -34.63     88.38 o
  -4  10  15      102.40       71.53    257.31 o
  -2  10  15      320.96       90.23     79.28 o
   0  10  15        1.19       43.52     86.64 o
   2  10  15       67.76       28.26    100.76 o
   4  10  15       71.56       73.17    197.07 o
 -11  11  15     1903.31     1745.57    196.20 o
  -9  11  15      928.67     1430.87    270.24 o
  -7  11  15      395.34      232.29    158.59 o
  -5  11  15       15.91       11.90     78.07 o
  -3  11  15      611.03      702.90    166.98 o
  -1  11  15      238.98      649.35    146.45 o
   1  11  15      651.84      965.32    135.65 o
   3  11  15      948.99     1128.24    193.06 o
  -8  12  15       41.19      115.90    145.22 o
  -6  12  15        8.97     -105.29    105.29 o
  -4  12  15        0.13      -48.59    111.19 o
  -2  12  15       43.90      619.76    149.87 o
   0  12  15        1.41       52.44     88.51 o
   2  12  15       10.56      -65.40    135.00 o
  -3  13  15      945.34     1174.74    193.99 o
 -16   0  16       32.63      -43.55    144.21 o
 -14   0  16      685.21      840.03    239.75 o
 -12   0  16      710.36      607.75    223.56 o
 -10   0  16        5.33      111.45    119.48 o
  -8   0  16      606.66      611.21    108.46 o
  -6   0  16       60.42      106.99     65.20 o
  -4   0  16      112.58      122.78    100.66 o
  -2   0  16     2942.77     2615.92    202.91 o
   0   0  16     2124.68     2062.81    213.79 o
   2   0  16     1923.91     1622.34    181.67 o
   4   0  16     5749.25     5434.34    266.70 o
   6   0  16     1492.02     1565.68    198.24 o
   8   0  16      221.45      488.04    185.93 o
 -15   1  16        3.92      335.18    121.84 o
 -13   1  16       43.52      -20.50     71.41 o
 -11   1  16     1525.32     1504.29    155.34 o
  -9   1  16       21.14       60.53     45.07 o
  -7   1  16       55.12       28.19     43.44 o
  -5   1  16        3.56        7.20     42.52 o
  -3   1  16      918.30      841.98     77.91 o
  -1   1  16       36.96      -12.42     65.19 o
   1   1  16      180.91       91.17     43.60 o
   3   1  16      165.07      105.15     58.78 o
   5   1  16       78.42       54.99     67.03 o
   7   1  16       14.43      136.62     89.13 o
 -16   2  16        8.98      -13.28     89.88 o
 -14   2  16      177.81      163.08     98.77 o
 -12   2  16      898.33     1056.15    113.88 o
 -10   2  16        7.74       20.91     61.05 o
  -8   2  16      934.60      783.70     99.66 o
  -6   2  16     1543.63     1339.27     99.42 o
  -4   2  16     2397.47     2218.36    105.74 o
  -2   2  16      942.24     1045.42     83.32 o
   0   2  16      131.05       -0.44     50.27 o
   2   2  16     2306.75     2224.70    144.35 o
   4   2  16     2985.49     3045.65    169.52 o
   6   2  16     1126.19      956.24    110.74 o
   8   2  16      906.76     1079.32    127.16 o
 -15   3  16        0.14      -39.00    138.95 o
 -13   3  16      184.75       80.33     66.04 o
 -11   3  16       57.62       -4.35     53.51 o
  -9   3  16       91.36      116.64     68.31 o
  -7   3  16      752.52      893.30    118.12 o
  -5   3  16       11.86      -44.61     44.61 o
  -3   3  16     2061.04     1817.32    102.46 o
  -1   3  16     1772.99     1711.63     99.16 o
   1   3  16      452.00      695.42    189.35 o
   3   3  16      222.74      409.38     93.07 o
   5   3  16       22.47      -12.38     69.04 o
   7   3  16      301.76      746.08    198.16 o
 -16   4  16       78.17       84.36    127.70 o
 -14   4  16      153.25      402.80    126.88 o
 -12   4  16       19.07      104.63    111.65 o
 -10   4  16       22.00       43.68     66.45 o
  -8   4  16      594.91      414.80    109.77 o
  -6   4  16     3425.71     3153.06    178.95 o
  -4   4  16     1479.47     1381.77     87.91 o
  -2   4  16       22.38        9.62     36.28 o
   0   4  16      817.01      723.36     83.31 o
   2   4  16      181.00      229.12    143.82 o
   4   4  16      721.56      889.55    120.13 o
   6   4  16     3092.75     3071.65    213.01 o
   8   4  16     2465.11     2616.28    198.70 o
 -15   5  16      172.91      141.72     97.87 o
 -13   5  16      158.34      261.08     92.18 o
 -11   5  16      478.56      898.08    155.19 o
  -9   5  16       53.11       57.37     62.40 o
  -7   5  16      279.49      610.28    202.51 o
  -5   5  16      777.02      569.62    108.00 o
  -3   5  16      131.73      116.00    178.29 o
  -1   5  16      266.92      539.31    130.32 o
   1   5  16      270.87      502.43     95.42 o
   3   5  16       66.97       93.61    112.97 o
   5   5  16       99.83      285.21    109.87 o
   7   5  16       16.71      107.27     94.69 o
 -14   6  16       93.66     -166.98    166.98 o
 -12   6  16      209.00      585.44    140.02 o
 -10   6  16        6.13       15.59     55.12 o
  -8   6  16        2.41       79.40    124.94 o
  -6   6  16      144.13      177.47    164.21 o
  -4   6  16      136.05      -41.25     73.89 o
  -2   6  16      122.86       93.26     69.36 o
   0   6  16     1271.66     1062.15    125.89 o
   2   6  16     4175.70     4117.78    237.34 o
   4   6  16      934.56      868.77    122.55 o
   6   6  16      644.04      765.06    119.73 o
 -13   7  16      561.14      903.91    185.88 o
 -11   7  16      473.78      461.87    141.54 o
  -9   7  16        9.18      -24.96     88.10 o
  -7   7  16       88.03      -78.22     78.22 o
  -5   7  16        0.11       24.93    149.10 o
  -3   7  16      562.12      865.12    161.36 o
  -1   7  16       20.54      -22.20     66.72 o
   1   7  16      157.59      262.87     95.89 o
   3   7  16       42.28      153.51     76.38 o
   5   7  16        8.07       22.42     73.99 o
 -12   8  16      125.92       30.83     92.44 o
 -10   8  16        8.41       55.76    199.14 o
  -8   8  16       55.94      148.29     84.48 o
  -6   8  16       70.59       61.31     83.21 o
  -4   8  16       11.67       45.72     71.97 o
  -2   8  16     1610.50     1760.23    181.04 o
   0   8  16     3291.64     3161.73    234.86 o
   2   8  16     1956.33     1612.98    178.50 o
   4   8  16     1091.75      995.98    131.36 o
   6   8  16      609.59      330.93     94.34 o
 -11   9  16        1.87      113.63    197.97 o
  -9   9  16       57.78      559.36    219.61 o
  -7   9  16        0.85      -76.97     76.97 o
  -5   9  16        9.82      -10.09    144.74 o
  -3   9  16       26.00      -62.51    145.92 o
  -1   9  16       50.95      114.48    131.19 o
   1   9  16       64.19      152.11    157.50 o
   3   9  16        1.35       34.51    102.09 o
 -10  10  16        0.18       79.48    179.82 o
  -8  10  16       72.79      -77.60    158.33 o
  -6  10  16       10.24      159.17    110.95 o
  -4  10  16     1955.44     1985.94    201.99 o
  -2  10  16     1819.57     2072.79    200.81 o
   0  10  16      640.05      741.98    152.04 o
   2  10  16       71.37        1.51     85.36 o
  -7  11  16       24.89        9.20    256.52 o
  -5  11  16        0.88       74.40     87.08 o
  -3  11  16       43.35      257.57    167.37 o
  -1  11  16      377.99       33.36     93.26 o
 -15   1  17     1307.01     1444.95    147.06 o
 -13   1  17     2674.84     2780.46    208.71 o
 -11   1  17     1497.87     1667.39    129.29 o
  -9   1  17       22.89      478.24    127.51 o
  -7   1  17       19.67      107.71     68.04 o
  -5   1  17     1728.41     1642.11    113.50 o
  -3   1  17     2585.92     2516.96    118.40 o
  -1   1  17     1843.75     1850.22    132.85 o
   1   1  17      779.27      824.17     79.23 o
   3   1  17      124.53      158.68     57.91 o
   5   1  17      878.03      961.20    129.66 o
   7   1  17      109.61        1.58    112.24 o
 -14   2  17       79.40      -35.64    100.49 o
 -12   2  17       36.47      146.79    122.40 o
 -10   2  17        0.67       55.97     55.58 o
  -8   2  17       47.10      137.29     75.42 o
  -6   2  17      148.49      125.97    110.63 o
  -4   2  17        6.05       15.81     44.88 o
  -2   2  17      881.97     1146.42    113.13 o
   0   2  17      186.48      283.98    103.07 o
   2   2  17     1210.84     1034.09     95.41 o
   4   2  17      244.48       68.69    115.07 o
   6   2  17        5.01      151.23     95.95 o
 -15   3  17      354.59       37.02     77.82 o
 -13   3  17      989.92     1021.73    145.47 o
 -11   3  17      946.64      974.82    137.75 o
  -9   3  17     1066.81      862.04    149.16 o
  -7   3  17     1618.60     1517.13    132.61 o
  -5   3  17     1595.01     1576.35    133.37 o
  -3   3  17      971.22     1067.19     93.96 o
  -1   3  17        4.72      100.45     60.20 o
   1   3  17        9.22       -1.12     57.20 o
   3   3  17      327.14      573.18    192.77 o
   5   3  17      122.78      214.36    108.74 o
   7   3  17        7.22      152.99     97.61 o
 -14   4  17      173.32      580.04    141.94 o
 -12   4  17       21.28       11.41     61.67 o
 -10   4  17       17.55       51.46    100.15 o
  -8   4  17       65.68       37.32     83.07 o
  -6   4  17       24.35       35.22    101.10 o
  -4   4  17       24.62      -76.15     76.15 o
  -2   4  17      266.79      447.20    101.04 o
   0   4  17       76.80      203.48     87.16 o
   2   4  17      221.31        1.04     88.95 o
   4   4  17        1.10      -63.75    110.20 o
   6   4  17      472.41      646.42    159.50 o
 -13   5  17      263.41      383.70    159.22 o
 -11   5  17      836.12      964.08    172.37 o
  -9   5  17     2691.18     2447.83    211.56 o
  -7   5  17     2262.29     2068.02    191.80 o
  -5   5  17      470.08      447.88    124.73 o
  -3   5  17      760.17      522.75    131.97 o
  -1   5  17      863.13      846.36    103.02 o
   1   5  17      356.91      480.39    116.56 o
   3   5  17      135.54       -3.78     97.11 o
   5   5  17      130.83       50.67    142.50 o
 -12   6  17       47.93      -44.23    129.15 o
 -10   6  17       51.74      -56.48     92.52 o
  -8   6  17      337.99      396.69    134.12 o
  -6   6  17      153.57      165.48     83.82 o
  -4   6  17      155.03      332.90    173.43 o
  -2   6  17        0.21      252.36     78.41 o
   0   6  17       28.52        6.39    152.90 o
   2   6  17        3.10      518.96    201.58 o
   4   6  17      104.01       58.52     97.02 o
 -11   7  17      587.08      568.45    157.50 o
  -9   7  17      976.99      962.00    146.02 o
  -7   7  17      277.26       66.55     77.75 o
  -5   7  17      145.08      129.15     80.85 o
  -3   7  17      284.85      315.29    119.65 o
  -1   7  17      908.59     1143.49    325.08 o
   1   7  17      176.12       92.76    102.09 o
   3   7  17      137.02      -18.94    184.10 o
 -10   8  17      393.50      330.91    102.95 o
  -8   8  17     1361.04     1582.37    183.55 o
  -6   8  17        6.94      -56.53     77.08 o
  -4   8  17      259.72      186.00    193.16 o
  -2   8  17      257.53      217.30    251.13 o
   0   8  17      229.58      166.39    111.46 o
   2   8  17      119.04       23.70     90.02 o
  -9   9  17      653.95      537.00    146.45 o
  -7   9  17      427.70      499.81    149.71 o
  -5   9  17        9.55      248.30    100.16 o
  -3   9  17      119.98      262.40     85.73 o
  -1   9  17       55.09      154.74    148.95 o
   1   9  17      717.40      659.86    159.57 o
  -8  10  17      201.30      390.57    142.50 o
  -6  10  17        0.04       57.93    197.10 o
  -4  10  17       88.19      -68.49     83.66 o
  -2  10  17       63.21       22.29     82.05 o
   0  10  17       56.77      178.34    236.91 o
 -14   0  18        3.26      -79.40    159.21 o
 -12   0  18      556.65      160.01    216.06 o
 -10   0  18       94.43      498.95    135.69 o
  -8   0  18      393.14      528.04    122.60 o
  -6   0  18     1272.06     1214.09    172.26 o
  -4   0  18     3465.66     3263.29    349.71 o
  -2   0  18     1092.98     1152.94    317.12 o
   0   0  18      149.31      173.52     82.94 o
   2   0  18     2284.61     2044.21    264.89 o
   4   0  18     1665.61     1755.16    209.49 o
 -13   1  18      164.12       -9.99     75.93 o
 -11   1  18       42.17      -31.18     74.27 o
  -9   1  18        8.80       -2.08     97.54 o
  -7   1  18        0.75      -70.84     70.89 o
  -5   1  18      428.67      453.53     85.28 o
  -3   1  18      351.50      416.17     75.09 o
  -1   1  18        1.76      127.34     56.91 o
   1   1  18       14.44       77.48     63.42 o
   3   1  18      360.12      531.31     89.77 o
   5   1  18       33.01      -21.97    149.35 o
 -12   2  18       33.79        0.98     87.01 o
 -10   2  18      375.00      538.29    111.01 o
  -8   2  18        8.77      235.00    104.19 o
  -6   2  18     1098.70      997.94    136.18 o
  -4   2  18     3060.65     2989.44    156.21 o
  -2   2  18     1358.30     1219.36    103.43 o
   0   2  18      454.73      504.93     98.43 o
   2   2  18      238.58      282.06    136.91 o
   4   2  18      751.23      748.94    147.45 o
 -13   3  18       69.15       50.23     75.11 o
 -11   3  18       52.54       95.15     80.43 o
  -9   3  18       46.02      182.77     86.41 o
  -7   3  18        9.06      -16.45     72.31 o
  -5   3  18      113.87      -18.05     89.35 o
  -3   3  18      210.19      -40.04     76.18 o
  -1   3  18       12.32      -70.59     70.59 o
   1   3  18      150.85      161.44     82.47 o
   5   3  18      304.54      691.60    198.43 o
 -12   4  18       13.62      454.88    199.61 o
 -10   4  18      152.26     -152.11    152.11 o
  -8   4  18      232.40       80.28     82.35 o
  -6   4  18      790.78      754.52    152.89 o
  -4   4  18      745.40      735.03    128.23 o
  -2   4  18     1701.31     1485.24    167.64 o
   0   4  18     1036.53      643.91    146.90 o
   2   4  18      381.88      430.42    113.32 o
   4   4  18      464.91      537.26    168.16 o
 -11   5  18      634.48      -20.26    131.85 o
  -9   5  18      514.38      274.31    177.64 o
  -7   5  18       33.42       48.95    127.50 o
  -5   5  18      353.50      514.02    385.08 o
  -3   5  18      828.51      869.15    148.34 o
  -1   5  18      123.19      114.01     96.65 o
   1   5  18      524.35      449.37    101.18 o
   3   5  18      314.34      222.90    102.61 o
 -10   6  18       80.55      138.30    103.98 o
  -8   6  18      330.32      405.62    366.39 o
  -6   6  18       47.26      -67.42    123.92 o
  -4   6  18       95.39      229.13     89.69 o
  -2   6  18      894.82      802.55    135.33 o
   0   6  18     2812.66     2683.65    230.53 o
   2   6  18     1356.99     1522.40    215.83 o
  -9   7  18      279.37      336.85    186.45 o
  -7   7  18      182.03      453.33    145.99 o
  -5   7  18      744.59      682.13    217.90 o
  -3   7  18      159.95      147.64     73.53 o
  -1   7  18       10.81      108.21    180.80 o
   1   7  18      272.77      321.28    128.98 o
  -8   8  18      428.96      137.75    215.14 o
  -6   8  18      358.61      350.76    133.82 o
  -4   8  18       56.64      -24.95     82.64 o
  -2   8  18      761.63      856.89    144.21 o
   0   8  18      994.31      726.35    234.62 o
  -5   9  18       68.55       29.54    100.91 o
  -3   9  18       51.72       66.70     74.21 o
 -11   1  19      944.06      748.85    147.69 o
  -9   1  19       96.27      330.36    121.17 o
  -7   1  19      286.39      277.86    139.02 o
  -5   1  19        3.39       75.52     84.95 o
  -3   1  19       28.86      348.96    163.95 o
  -1   1  19      865.84     1073.67    135.70 o
   1   1  19      711.47      806.49    155.68 o
   3   1  19      161.59        9.05     74.14 o
 -12   2  19      179.12      132.48     78.97 o
 -10   2  19      476.83      970.37    168.82 o
  -8   2  19       71.86      114.30     78.45 o
  -6   2  19      736.48      663.10    146.68 o
  -4   2  19       37.71       26.79     81.52 o
  -2   2  19       97.53      101.94     66.98 o
 -11   3  19      766.98      273.56    146.45 o
  -9   3  19     2258.14     1917.83    191.02 o
  -7   3  19      208.13      136.07    182.40 o
  -5   3  19      329.91      105.40    134.74 o
  -3   3  19       25.59      290.66    158.29 o
  -1   3  19        0.51      279.61    167.37 o
   1   3  19       88.58       51.08     67.85 o
 -10   4  19      299.83       22.85    144.48 o
  -8   4  19        1.18        7.94    165.86 o
  -6   4  19      505.55      790.59    161.48 o
  -4   4  19       95.28       -5.11     81.22 o
  -2   4  19        7.72      111.01     98.35 o
   0   4  19        1.94      148.56    145.92 o
   2   4  19        0.71      -41.23    103.95 o
  -9   5  19      509.15      545.56    346.26 o
  -7   5  19      316.23      493.96    113.18 o
  -5   5  19       36.46      478.69    162.70 o
  -3   5  19      140.84      387.91    194.35 o
  -1   5  19       71.87      110.70    173.10 o
   1   5  19      144.63      790.28    238.69 o
  -8   6  19        4.34      101.67     78.66 o
  -6   6  19        0.76      162.13     91.55 o
  -4   6  19       15.49      406.57    136.95 o
  -2   6  19        2.71      -46.35    148.16 o
   0   6  19      124.19       81.07    133.62 o
  -5   7  19        4.22     -118.42    153.95 o
  -3   7  19      339.54      177.07     91.55 o
  -8   0  20      251.13       62.50    117.64 o
  -6   0  20      330.86      502.52    180.53 o
  -4   0  20      683.15      515.68    182.90 o
   0   0  20      540.72      663.31    201.85 o
  -9   1  20      311.87       95.92    125.79 o
  -7   1  20      161.83      837.92    218.43 o
  -8   2  20      127.65      242.11    172.77 o
  -6   2  20      653.98      865.43    230.54 o
  -4   2  20      537.32      772.13    225.80 o
  -2   2  20     1060.70     1315.85    273.70 o
  -5   3  20      183.61       -8.45    116.12 o
  -3   3  20       47.03      -49.43     91.98 o
  -1   3  20      163.32      146.85    152.90 o
  -6   4  20       22.85      -53.56    113.75 o
  -4   4  20     1064.81     1041.68    181.49 o
 
